# Supplementary material for: Unlocking the Biocontrol Potential of Indigenous Soil Fungi: High-Performing Strains of Beauveria bassiana and Metarhizium robertsii Against the Tomato Leafminer Tuta absoluta
Source: J Fungi (Basel). 2026 Jun 21;12(6):452. doi: 10.3390/jof12060452 (PMC13301989; doi:10.3390/jof12060452)
Supplement: Supplementary file 1 [file jof-12-00452-s001.zip › Supplementary_Tables.xlsx]

## Sheet: Table_S1
Table S1: Overview of sampling locations (GPS coordinates, sampling date, and dominant crops) and recovery of entomopathogenic fungal isolates via selective medium and T. molitor baiting before and after preliminary screening across four regions in Morocco.
Sampling region	Location GPS	Sampling date	Dominant crops	No. of samples	Before preliminary screening		After preliminary screening
					No. of isolates by selective medium	No. of isolates by Tenebrio-baiting	No. of isolates by selective medium	No. of isolates by Tenebrio-baiting
Marrakech	31°38'40.5"N	Decembre 2022	Citrus aurantium	20	41	8	1	1
	8°01'12.3"W		Olea europaea
Tata	29°53'58.7"N	Octobre 2022	Acacia saligna	10	16	0	3	0
	7°19'16.0"W		phoenix dactylifera
Loudaya	31°35'41.9"N	Decembre 2022	Vitis vinifera	20	24	14	1	7
	8°15'10.5"W
Agadir	30°18'03.6"N	March 2023	Arganis spinosa	20	7	34	6	30
	9°30'23.4"W

## Sheet: Table_S2
Table S2: Preliminary pathogenicity screening results showing daily mortality (%) of T. molitor larvae over 10 days for each fungal isolate (only isolates achieving 100% mortality by Day 10 are presented) with metadata.
Isolate	Genus	Isolation method	Origin	Day 1	Day 2	Day 3	Day 4	Day 5	Day 6	Day 7	Day 8	Day 9	Day 10
UCA-219	Metarhizium	Tenebrio-baiting	Marrakech	0	3.33333	36.6667	66.6667	83.3333	100	100	100	100	100
UCA-222	Beauveria	selective medium	Tata	13.3333	33.3333	70	100	100	100	100	100	100	100
UCA-228	Beauveria	selective medium	Tata	13.3333	33.3333	53.3333	76.6667	100	100	100	100	100	100
UCA-229	Beauveria	selective medium	Tata	0	43.3333	73.3333	100	100	100	100	100	100	100
UCA-252	Beauveria	selective medium	Marrakech	0	13	40	70	93	100	100	100	100	100
UCA-268	Beauveria	selective medium	Loudaya	0	10	26.6667	43.3333	60	76.6667	100	100	100	100
UCA-269	Metarhizium	Tenebrio-baiting	Loudaya	16.6667	43.3333	70	83.3333	100	100	100	100	100	100
UCA-270	Metarhizium	Tenebrio-baiting	Loudaya	3.33333	13.3333	30	63.3333	93.3333	96.6667	100	100	100	100
UCA-271	Metarhizium	Tenebrio-baiting	Loudaya	33.3333	66.6667	96.6667	100	100	100	100	100	100	100
UCA-272	Metarhizium	Tenebrio-baiting	Loudaya	6.66667	13.3333	30	70	96.6667	100	100	100	100	100
UCA-280	Metarhizium	Tenebrio-baiting	Loudaya	20	43.3333	66.6667	86.6667	100	100	100	100	100	100
UCA-281	Beauveria	Tenebrio-baiting	Loudaya	33.3333	73.3333	96.6667	100	100	100	100	100	100	100
UCA-282	Metarhizium	Tenebrio-baiting	Loudaya	0	0	0	43.3333	80	100	100	100	100	100
UCA-311	Metarhizium	Tenebrio-baiting	Agadir	13.3333	60	83.3333	100	100	100	100	100	100	100
UCA-312	Beauveria	Tenebrio-baiting	Agadir	3.33333	53.3333	100	100	100	100	100	100	100	100
UCA-313	Metarhizium	Tenebrio-baiting	Agadir	26.6667	56.6667	90	100	100	100	100	100	100	100
UCA-314	Metarhizium	Tenebrio-baiting	Agadir	20	43.3333	56.6667	86.6667	93.3333	100	100	100	100	100
UCA-315	Metarhizium	Tenebrio-baiting	Agadir	0	23.3333	50	80	86.6667	90	100	100	100	100
UCA-316	Beauveria	selective medium	Agadir	20	100	100	100	100	100	100	100	100	100
UCA-317	Beauveria	selective medium	Agadir	13.3333	50	73.3333	100	100	100	100	100	100	100
UCA-318	Beauveria	selective medium	Agadir	23.3333	60	100	100	100	100	100	100	100	100
UCA-320	Metarhizium	Tenebrio-baiting	Agadir	16.6667	40	53.3333	83.3333	100	100	100	100	100	100
UCA-321	Metarhizium	Tenebrio-baiting	Agadir	6.66667	30	53.3333	70	93.3333	100	100	100	100	100
UCA-323	Beauveria	Tenebrio-baiting	Agadir	23.3333	56.6667	66.6667	93.3333	100	100	100	100	100	100
UCA-324	Beauveria	Tenebrio-baiting	Agadir	13.3333	43.3333	63.3333	96.6667	96.6667	100	100	100	100	100
UCA-325	Metarhizium	Tenebrio-baiting	Agadir	0	36.6667	70	100	100	100	100	100	100	100
UCA-326	Beauveria	Tenebrio-baiting	Agadir	40	100	100	100	100	100	100	100	100	100
UCA-327	Metarhizium	Tenebrio-baiting	Agadir	10	23.3333	56.6667	83.3333	100	100	100	100	100	100
UCA-328	Metarhizium	Tenebrio-baiting	Agadir	13.3333	36.6667	70	100	100	100	100	100	100	100
UCA-329	Metarhizium	Tenebrio-baiting	Agadir	16.6667	43.3333	73.3333	93.3333	96.6667	100	100	100	100	100
UCA-330	Metarhizium	Tenebrio-baiting	Agadir	23.3333	56.6667	100	100	100	100	100	100	100	100
UCA-331	Metarhizium	Tenebrio-baiting	Agadir	23.3333	56.6667	100	100	100	100	100	100	100	100
UCA-332	Beauveria	Tenebrio-baiting	Agadir	23.3333	100	100	100	100	100	100	100	100	100
UCA-333	Beauveria	Tenebrio-baiting	Agadir	50	100	100	100	100	100	100	100	100	100
UCA-334	Beauveria	Tenebrio-baiting	Agadir	20	60	100	100	100	100	100	100	100	100
UCA-335	Metarhizium	Tenebrio-baiting	Agadir	3.33333	30	50	70	86.6667	100	100	100	100	100
UCA-336	Metarhizium	selective medium	Agadir	13.3333	43.3333	66.6667	93.3333	100	100	100	100	100	100
UCA-338	Beauveria	selective medium	Agadir	23.3333	60	100	100	100	100	100	100	100	100
UCA-339	Metarhizium	selective medium	Agadir	43.3333	100	100	100	100	100	100	100	100	100
UCA-340	Metarhizium	Tenebrio-baiting	Agadir	20	43.3333	66.6667	100	100	100	100	100	100	100
UCA-341	Metarhizium	Tenebrio-baiting	Agadir	23.3333	60	100	100	100	100	100	100	100	100
UCA-342	Metarhizium	Tenebrio-baiting	Agadir	13.3333	46.6667	73.3333	100	100	100	100	100	100	100
UCA-343	Metarhizium	Tenebrio-baiting	Agadir	10	23.3333	60	83.3333	100	100	100	100	100	100
UCA-344	Metarhizium	Tenebrio-baiting	Agadir	10	36.6667	70	100	100	100	100	100	100	100
UCA-345	Metarhizium	Tenebrio-baiting	Agadir	16.6667	63.3333	100	100	100	100	100	100	100	100
UCA-346	Beauveria	Tenebrio-baiting	Agadir	10	46.6667	63.3333	100	100	100	100	100	100	100
UCA-347	Metarhizium	Tenebrio-baiting	Agadir	30	100	100	100	100	100	100	100	100	100
UCA-348	Metarhizium	Tenebrio-baiting	Agadir	13.3333	36.6667	70	100	100	100	100	100	100	100
UCA-350	Beauveria	Tenebrio-baiting	Agadir	20	56.6667	100	100	100	100	100	100	100	100

## Sheet: Table_S3
Table S3: Estimated marginal means of conidia production by isolate (conidia per plate) with 95% confidence intervals and Tukey HSD compact-letter display (CLD), from one-way ANOVAs stratified by genus. Reference isolates are marked with an asterisk (*). Values and CIs are back-transformed from log10 models.
Genus	Isolate	Origin	Estimated Mean	95% lower CI	95% upper CI	Tukey letter
Beauveria	UCA-333	Agadir	2.62257e+08	1.99022e+08	3.45584e+08	a
Beauveria	GHA*	Commercial	2.56357e+08	1.94544e+08	3.37809e+08	a
Beauveria	UCA-350	Agadir	2.50384e+08	1.90012e+08	3.29939e+08	a
Beauveria	UCA-316	Agadir	2.43152e+08	1.84524e+08	3.20409e+08	a
Beauveria	UCA-323	Agadir	2.30816e+08	1.75162e+08	3.04153e+08	a
Beauveria	UCA-334	Agadir	2.17888e+08	1.65351e+08	2.87117e+08	ab
Beauveria	ATCC74040*	Commercial	2.08358e+08	1.58119e+08	2.74559e+08	ab
Beauveria	UCA-317	Agadir	1.93055e+08	1.46506e+08	2.54395e+08	abc
Beauveria	UCA-338	Agadir	1.91562e+08	1.45373e+08	2.52427e+08	abc
Beauveria	UCA-346	Agadir	1.74882e+08	1.32715e+08	2.30448e+08	abc
Beauveria	UCA-281	Loudaya	1.74287e+08	1.32263e+08	2.29662e+08	abc
Beauveria	UCA-332	Agadir	1.3917e+08	1.05613e+08	1.83388e+08	bcd
Beauveria	UCA-228	Tata	1.27134e+08	9.64795e+07	1.67528e+08	cde
Beauveria	UCA-318	Agadir	1.26993e+08	9.63724e+07	1.67342e+08	cde
Beauveria	UCA-324	Agadir	9.66253e+07	7.33271e+07	1.27326e+08	def
Beauveria	UCA-252	Marrakech	9.18372e+07	6.96936e+07	1.21017e+08	def
Beauveria	UCA-326	Agadir	8.42177e+07	6.39112e+07	1.10976e+08	ef
Beauveria	UCA-312	Agadir	7.84186e+07	5.95104e+07	1.03334e+08	f
Beauveria	UCA-229	Tata	7.76101e+07	5.88969e+07	1.02269e+08	f
Beauveria	UCA-222	Tata	6.80182e+07	5.16178e+07	8.96296e+07	fg
Beauveria	UCA-268	Loudaya	4.72143e+07	3.583e+07	6.22156e+07	g
Metarhizium	UCA-219	Marrakech	2.87406e+08	2.3114e+08	3.57368e+08	a
Metarhizium	UCA-270	Loudaya	2.79281e+08	2.24605e+08	3.47266e+08	ab
Metarhizium	V275*	Commercial	2.78976e+08	2.2436e+08	3.46886e+08	ab
Metarhizium	ARSEF4556*	Commercial	2.5693e+08	2.0663e+08	3.19474e+08	abc
Metarhizium	UCA-329	Agadir	2.42916e+08	1.9536e+08	3.02048e+08	abcd
Metarhizium	UCA-339	Agadir	2.36878e+08	1.90504e+08	2.94541e+08	abcd
Metarhizium	UCA-336	Agadir	2.15585e+08	1.7338e+08	2.68065e+08	abcde
Metarhizium	UCA-269	Loudaya	2.12153e+08	1.7062e+08	2.63797e+08	abcde
Metarhizium	UCA-335	Agadir	1.94415e+08	1.56354e+08	2.41741e+08	bcdef
Metarhizium	UCA-271	Loudaya	1.87051e+08	1.50432e+08	2.32585e+08	cdefg
Metarhizium	UCA-340	Agadir	1.84759e+08	1.48589e+08	2.29735e+08	cdefgh
Metarhizium	UCA-330	Agadir	1.82764e+08	1.46984e+08	2.27254e+08	cdefghi
Metarhizium	UCA-342	Agadir	1.82608e+08	1.46858e+08	2.2706e+08	cdefghi
Metarhizium	UCA-328	Agadir	1.72128e+08	1.3843e+08	2.14029e+08	defghi
Metarhizium	UCA-343	Agadir	1.7184e+08	1.38199e+08	2.13671e+08	defghi
Metarhizium	UCA-347	Agadir	1.70961e+08	1.37491e+08	2.12577e+08	defghi
Metarhizium	UCA-345	Agadir	1.63318e+08	1.31345e+08	2.03074e+08	efghij
Metarhizium	UCA-348	Agadir	1.62804e+08	1.30932e+08	2.02436e+08	efghij
Metarhizium	UCA-331	Agadir	1.62243e+08	1.30481e+08	2.01738e+08	efghij
Metarhizium	UCA-315	Agadir	1.5657e+08	1.25918e+08	1.94684e+08	efghij
Metarhizium	UCA-341	Agadir	1.55402e+08	1.24978e+08	1.93231e+08	efghij
Metarhizium	UCA-313	Agadir	1.36433e+08	1.09723e+08	1.69645e+08	fghij
Metarhizium	UCA-327	Agadir	1.34639e+08	1.0828e+08	1.67414e+08	fghij
Metarhizium	UCA-321	Agadir	1.33285e+08	1.07192e+08	1.6573e+08	ghij
Metarhizium	UCA-282	Loudaya	1.28169e+08	1.03077e+08	1.59369e+08	hij
Metarhizium	UCA-320	Agadir	1.26993e+08	1.02131e+08	1.57906e+08	ij
Metarhizium	UCA-311	Agadir	1.15404e+08	9.28114e+07	1.43497e+08	jk
Metarhizium	UCA-272	Loudaya	8.38089e+07	6.74014e+07	1.0421e+08	kl
Metarhizium	UCA-325	Agadir	8.2979e+07	6.67341e+07	1.03178e+08	kl
Metarhizium	UCA-344	Agadir	6.51884e+07	5.24263e+07	8.10571e+07	lm
Metarhizium	UCA-314	Agadir	5.88792e+07	4.73523e+07	7.32121e+07	lm
Metarhizium	UCA-280	Loudaya	4.74178e+07	3.81347e+07	5.89606e+07	m

## Sheet: Table_S4
Table S4: Tukey-adjusted pairwise comparisons for conidia production (log10(conidia per plate)) by isolate within each genus Entries report the difference in estimated marginal means, standard error, degrees of freedom, t ratio, and Tukey-adjusted p-value.
Genus	Comparaisons	Mean difference	SE	df	t.ratio	p-value
Beauveria	ATCC74040 - GHA	-0.0900348	0.052543	42	-1.71355	0.97303
Beauveria	ATCC74040 - (UCA-222)	0.486184	0.052543	42	9.25308	2.16402e-09
Beauveria	ATCC74040 - (UCA-228)	0.214548	0.052543	42	4.08329	0.0241388
Beauveria	ATCC74040 - (UCA-229)	0.428891	0.052543	42	8.16268	6.52053e-08
Beauveria	ATCC74040 - (UCA-252)	0.355791	0.052543	42	6.77143	5.7799e-06
Beauveria	ATCC74040 - (UCA-268)	0.644737	0.052543	42	12.2707	1.46483e-12
Beauveria	ATCC74040 - (UCA-281)	0.077546	0.052543	42	1.47586	0.994509
Beauveria	ATCC74040 - (UCA-312)	0.424391	0.052543	42	8.07702	8.56291e-08
Beauveria	ATCC74040 - (UCA-316)	-0.0670684	0.052543	42	-1.27645	0.999096
Beauveria	ATCC74040 - (UCA-317)	0.0331282	0.052543	42	0.630497	1
Beauveria	ATCC74040 - (UCA-318)	0.215031	0.052543	42	4.09247	0.0235454
Beauveria	ATCC74040 - (UCA-323)	-0.0444561	0.052543	42	-0.84609	0.999998
Beauveria	ATCC74040 - (UCA-324)	0.333719	0.052543	42	6.35135	2.26398e-05
Beauveria	ATCC74040 - (UCA-326)	0.393406	0.052543	42	7.48733	5.67493e-07
Beauveria	ATCC74040 - (UCA-332)	0.175265	0.052543	42	3.33564	0.1513
Beauveria	ATCC74040 - (UCA-333)	-0.0999176	0.052543	42	-1.90164	0.931281
Beauveria	ATCC74040 - (UCA-334)	-0.0194226	0.052543	42	-0.369652	1
Beauveria	ATCC74040 - (UCA-338)	0.0365003	0.052543	42	0.694675	1
Beauveria	ATCC74040 - (UCA-346)	0.0760636	0.052543	42	1.44764	0.99562
Beauveria	ATCC74040 - (UCA-350)	-0.0797976	0.052543	42	-1.51871	0.992387
Beauveria	GHA - (UCA-222)	0.576219	0.052543	42	10.9666	1.46838e-11
Beauveria	GHA - (UCA-228)	0.304583	0.052543	42	5.79684	0.000135833
Beauveria	GHA - (UCA-229)	0.518926	0.052543	42	9.87623	3.28807e-10
Beauveria	GHA - (UCA-252)	0.445826	0.052543	42	8.48497	2.35296e-08
Beauveria	GHA - (UCA-268)	0.734771	0.052543	42	13.9842	1.06659e-12
Beauveria	GHA - (UCA-281)	0.167581	0.052543	42	3.18941	0.205017
Beauveria	GHA - (UCA-312)	0.514425	0.052543	42	9.79057	4.2469e-10
Beauveria	GHA - (UCA-316)	0.0229664	0.052543	42	0.437098	1
Beauveria	GHA - (UCA-317)	0.123163	0.052543	42	2.34404	0.716195
Beauveria	GHA - (UCA-318)	0.305065	0.052543	42	5.80602	0.00013189
Beauveria	GHA - (UCA-323)	0.0455787	0.052543	42	0.867456	0.999997
Beauveria	GHA - (UCA-324)	0.423754	0.052543	42	8.0649	8.90002e-08
Beauveria	GHA - (UCA-326)	0.483441	0.052543	42	9.20087	2.53978e-09
Beauveria	GHA - (UCA-332)	0.265299	0.052543	42	5.04919	0.00143685
Beauveria	GHA - (UCA-333)	-0.00988278	0.052543	42	-0.188089	1
Beauveria	GHA - (UCA-334)	0.0706122	0.052543	42	1.34389	0.998239
Beauveria	GHA - (UCA-338)	0.126535	0.052543	42	2.40822	0.674122
Beauveria	GHA - (UCA-346)	0.166098	0.052543	42	3.16119	0.216843
Beauveria	GHA - (UCA-350)	0.0102373	0.052543	42	0.194836	1
Beauveria	(UCA-222) - (UCA-228)	-0.271636	0.052543	42	-5.16979	0.000989017
Beauveria	(UCA-222) - (UCA-229)	-0.057293	0.052543	42	-1.0904	0.999901
Beauveria	(UCA-222) - (UCA-252)	-0.130393	0.052543	42	-2.48165	0.624403
Beauveria	(UCA-222) - (UCA-268)	0.158552	0.052543	42	3.01757	0.284576
Beauveria	(UCA-222) - (UCA-281)	-0.408638	0.052543	42	-7.77722	2.23272e-07
Beauveria	(UCA-222) - (UCA-312)	-0.0617938	0.052543	42	-1.17606	0.999704
Beauveria	(UCA-222) - (UCA-316)	-0.553253	0.052543	42	-10.5295	4.88208e-11
Beauveria	(UCA-222) - (UCA-317)	-0.453056	0.052543	42	-8.62258	1.52733e-08
Beauveria	(UCA-222) - (UCA-318)	-0.271154	0.052543	42	-5.16061	0.00101765
Beauveria	(UCA-222) - (UCA-323)	-0.530641	0.052543	42	-10.0992	1.69868e-10
Beauveria	(UCA-222) - (UCA-324)	-0.152466	0.052543	42	-2.90173	0.348172
Beauveria	(UCA-222) - (UCA-326)	-0.0927781	0.052543	42	-1.76576	0.964145
Beauveria	(UCA-222) - (UCA-332)	-0.31092	0.052543	42	-5.91744	9.21717e-05
Beauveria	(UCA-222) - (UCA-333)	-0.586102	0.052543	42	-11.1547	9.07008e-12
Beauveria	(UCA-222) - (UCA-334)	-0.505607	0.052543	42	-9.62273	7.03259e-10
Beauveria	(UCA-222) - (UCA-338)	-0.449684	0.052543	42	-8.55841	1.86793e-08
Beauveria	(UCA-222) - (UCA-346)	-0.410121	0.052543	42	-7.80544	2.03956e-07
Beauveria	(UCA-222) - (UCA-350)	-0.565982	0.052543	42	-10.7718	2.48144e-11
Beauveria	(UCA-228) - (UCA-229)	0.214343	0.052543	42	4.07939	0.0243957
Beauveria	(UCA-228) - (UCA-252)	0.141243	0.052543	42	2.68813	0.482945
Beauveria	(UCA-228) - (UCA-268)	0.430188	0.052543	42	8.18736	6.02892e-08
Beauveria	(UCA-228) - (UCA-281)	-0.137002	0.052543	42	-2.60743	0.537801
Beauveria	(UCA-228) - (UCA-312)	0.209842	0.052543	42	3.99373	0.0306976
Beauveria	(UCA-228) - (UCA-316)	-0.281617	0.052543	42	-5.35974	0.000545731
Beauveria	(UCA-228) - (UCA-317)	-0.18142	0.052543	42	-3.4528	0.116852
Beauveria	(UCA-228) - (UCA-318)	0.000482282	0.052543	42	0.00917881	1
Beauveria	(UCA-228) - (UCA-323)	-0.259004	0.052543	42	-4.92938	0.00207495
Beauveria	(UCA-228) - (UCA-324)	0.11917	0.052543	42	2.26806	0.763511
Beauveria	(UCA-228) - (UCA-326)	0.178858	0.052543	42	3.40403	0.130319
Beauveria	(UCA-228) - (UCA-332)	-0.0392839	0.052543	42	-0.747652	1
Beauveria	(UCA-228) - (UCA-333)	-0.314466	0.052543	42	-5.98493	7.41495e-05
Beauveria	(UCA-228) - (UCA-334)	-0.233971	0.052543	42	-4.45295	0.00856438
Beauveria	(UCA-228) - (UCA-338)	-0.178048	0.052543	42	-3.38862	0.134829
Beauveria	(UCA-228) - (UCA-346)	-0.138485	0.052543	42	-2.63565	0.518483
Beauveria	(UCA-228) - (UCA-350)	-0.294346	0.052543	42	-5.602	0.000253304
Beauveria	(UCA-229) - (UCA-252)	-0.0731005	0.052543	42	-1.39125	0.997287
Beauveria	(UCA-229) - (UCA-268)	0.215845	0.052543	42	4.10797	0.0225739
Beauveria	(UCA-229) - (UCA-281)	-0.351345	0.052543	42	-6.68682	7.61013e-06
Beauveria	(UCA-229) - (UCA-312)	-0.00450082	0.052543	42	-0.0856599	1
Beauveria	(UCA-229) - (UCA-316)	-0.49596	0.052543	42	-9.43913	1.22644e-09
Beauveria	(UCA-229) - (UCA-317)	-0.395763	0.052543	42	-7.53218	4.91048e-07
Beauveria	(UCA-229) - (UCA-318)	-0.213861	0.052543	42	-4.07021	0.0250088
Beauveria	(UCA-229) - (UCA-323)	-0.473348	0.052543	42	-9.00877	4.59015e-09
Beauveria	(UCA-229) - (UCA-324)	-0.0951726	0.052543	42	-1.81133	0.954775
Beauveria	(UCA-229) - (UCA-326)	-0.0354851	0.052543	42	-0.675354	1
Beauveria	(UCA-229) - (UCA-332)	-0.253627	0.052543	42	-4.82704	0.00283137
Beauveria	(UCA-229) - (UCA-333)	-0.528809	0.052543	42	-10.0643	1.88244e-10
Beauveria	(UCA-229) - (UCA-334)	-0.448314	0.052543	42	-8.53233	2.02736e-08
Beauveria	(UCA-229) - (UCA-338)	-0.392391	0.052543	42	-7.468	6.04007e-07
Beauveria	(UCA-229) - (UCA-346)	-0.352828	0.052543	42	-6.71503	6.94304e-06
Beauveria	(UCA-229) - (UCA-350)	-0.508689	0.052543	42	-9.68139	5.89347e-10
Beauveria	(UCA-252) - (UCA-268)	0.288946	0.052543	42	5.49923	0.00035119
Beauveria	(UCA-252) - (UCA-281)	-0.278245	0.052543	42	-5.29557	0.000667668
Beauveria	(UCA-252) - (UCA-312)	0.0685997	0.052543	42	1.30559	0.998785
Beauveria	(UCA-252) - (UCA-316)	-0.422859	0.052543	42	-8.04788	9.39606e-08
Beauveria	(UCA-252) - (UCA-317)	-0.322663	0.052543	42	-6.14093	4.47861e-05
Beauveria	(UCA-252) - (UCA-318)	-0.14076	0.052543	42	-2.67895	0.489114
Beauveria	(UCA-252) - (UCA-323)	-0.400247	0.052543	42	-7.61752	3.73017e-07
Beauveria	(UCA-252) - (UCA-324)	-0.0220721	0.052543	42	-0.420077	1
Beauveria	(UCA-252) - (UCA-326)	0.0376154	0.052543	42	0.715898	1
Beauveria	(UCA-252) - (UCA-332)	-0.180526	0.052543	42	-3.43579	0.121413
Beauveria	(UCA-252) - (UCA-333)	-0.455709	0.052543	42	-8.67306	1.30405e-08
Beauveria	(UCA-252) - (UCA-334)	-0.375214	0.052543	42	-7.14108	1.73979e-06
Beauveria	(UCA-252) - (UCA-338)	-0.319291	0.052543	42	-6.07675	5.51199e-05
Beauveria	(UCA-252) - (UCA-346)	-0.279727	0.052543	42	-5.32378	0.000611076
Beauveria	(UCA-252) - (UCA-350)	-0.435589	0.052543	42	-8.29014	4.35231e-08
Beauveria	(UCA-268) - (UCA-281)	-0.567191	0.052543	42	-10.7948	2.33012e-11
Beauveria	(UCA-268) - (UCA-312)	-0.220346	0.052543	42	-4.19363	0.0178425
Beauveria	(UCA-268) - (UCA-316)	-0.711805	0.052543	42	-13.5471	1.0808e-12
Beauveria	(UCA-268) - (UCA-317)	-0.611608	0.052543	42	-11.6402	3.16513e-12
Beauveria	(UCA-268) - (UCA-318)	-0.429706	0.052543	42	-8.17818	6.20724e-08
Beauveria	(UCA-268) - (UCA-323)	-0.689193	0.052543	42	-13.1167	1.11167e-12
Beauveria	(UCA-268) - (UCA-324)	-0.311018	0.052543	42	-5.9193	9.16205e-05
Beauveria	(UCA-268) - (UCA-326)	-0.25133	0.052543	42	-4.78333	0.00323026
Beauveria	(UCA-268) - (UCA-332)	-0.469472	0.052543	42	-8.93501	5.76769e-09
Beauveria	(UCA-268) - (UCA-333)	-0.744654	0.052543	42	-14.1723	1.06259e-12
Beauveria	(UCA-268) - (UCA-334)	-0.664159	0.052543	42	-12.6403	1.22213e-12
Beauveria	(UCA-268) - (UCA-338)	-0.608236	0.052543	42	-11.576	3.56715e-12
Beauveria	(UCA-268) - (UCA-346)	-0.568673	0.052543	42	-10.823	2.1575e-11
Beauveria	(UCA-268) - (UCA-350)	-0.724534	0.052543	42	-13.7894	1.07225e-12
Beauveria	(UCA-281) - (UCA-312)	0.346845	0.052543	42	6.60116	1.00543e-05
Beauveria	(UCA-281) - (UCA-316)	-0.144614	0.052543	42	-2.75231	0.440516
Beauveria	(UCA-281) - (UCA-317)	-0.0444178	0.052543	42	-0.845362	0.999998
Beauveria	(UCA-281) - (UCA-318)	0.137485	0.052543	42	2.61661	0.531504
Beauveria	(UCA-281) - (UCA-323)	-0.122002	0.052543	42	-2.32195	0.730269
Beauveria	(UCA-281) - (UCA-324)	0.256173	0.052543	42	4.87549	0.00244485
Beauveria	(UCA-281) - (UCA-326)	0.31586	0.052543	42	6.01147	6.80631e-05
Beauveria	(UCA-281) - (UCA-332)	0.0977185	0.052543	42	1.85978	0.943018
Beauveria	(UCA-281) - (UCA-333)	-0.177464	0.052543	42	-3.37749	0.138163
Beauveria	(UCA-281) - (UCA-334)	-0.0969686	0.052543	42	-1.84551	0.946681
Beauveria	(UCA-281) - (UCA-338)	-0.0410457	0.052543	42	-0.781184	1
Beauveria	(UCA-281) - (UCA-346)	-0.00148247	0.052543	42	-0.0282144	1
Beauveria	(UCA-281) - (UCA-350)	-0.157344	0.052543	42	-2.99457	0.296586
Beauveria	(UCA-312) - (UCA-316)	-0.491459	0.052543	42	-9.35347	1.59206e-09
Beauveria	(UCA-312) - (UCA-317)	-0.391262	0.052543	42	-7.44652	6.47385e-07
Beauveria	(UCA-312) - (UCA-318)	-0.20936	0.052543	42	-3.98455	0.0314547
Beauveria	(UCA-312) - (UCA-323)	-0.468847	0.052543	42	-8.92311	5.98452e-09
Beauveria	(UCA-312) - (UCA-324)	-0.0906718	0.052543	42	-1.72567	0.971133
Beauveria	(UCA-312) - (UCA-326)	-0.0309843	0.052543	42	-0.589694	1
Beauveria	(UCA-312) - (UCA-332)	-0.249126	0.052543	42	-4.74138	0.00366374
Beauveria	(UCA-312) - (UCA-333)	-0.524308	0.052543	42	-9.97866	2.42494e-10
Beauveria	(UCA-312) - (UCA-334)	-0.443813	0.052543	42	-8.44667	2.6546e-08
Beauveria	(UCA-312) - (UCA-338)	-0.38789	0.052543	42	-7.38234	7.96548e-07
Beauveria	(UCA-312) - (UCA-346)	-0.348327	0.052543	42	-6.62938	9.17301e-06
Beauveria	(UCA-312) - (UCA-350)	-0.504188	0.052543	42	-9.59573	7.62991e-10
Beauveria	(UCA-316) - (UCA-317)	0.100197	0.052543	42	1.90695	0.929684
Beauveria	(UCA-316) - (UCA-318)	0.282099	0.052543	42	5.36892	0.000530182
Beauveria	(UCA-316) - (UCA-323)	0.0226123	0.052543	42	0.430358	1
Beauveria	(UCA-316) - (UCA-324)	0.400787	0.052543	42	7.6278	3.60876e-07
Beauveria	(UCA-316) - (UCA-326)	0.460475	0.052543	42	8.76377	9.82304e-09
Beauveria	(UCA-316) - (UCA-332)	0.242333	0.052543	42	4.61209	0.00538107
Beauveria	(UCA-316) - (UCA-333)	-0.0328492	0.052543	42	-0.625188	1
Beauveria	(UCA-316) - (UCA-334)	0.0476458	0.052543	42	0.906796	0.999994
Beauveria	(UCA-316) - (UCA-338)	0.103569	0.052543	42	1.97112	0.908401
Beauveria	(UCA-316) - (UCA-346)	0.143132	0.052543	42	2.72409	0.459007
Beauveria	(UCA-316) - (UCA-350)	-0.0127292	0.052543	42	-0.242262	1
Beauveria	(UCA-317) - (UCA-318)	0.181902	0.052543	42	3.46198	0.114449
Beauveria	(UCA-317) - (UCA-323)	-0.0775843	0.052543	42	-1.47659	0.994478
Beauveria	(UCA-317) - (UCA-324)	0.300591	0.052543	42	5.72085	0.000173295
Beauveria	(UCA-317) - (UCA-326)	0.360278	0.052543	42	6.85683	4.37876e-06
Beauveria	(UCA-317) - (UCA-332)	0.142136	0.052543	42	2.70514	0.471573
Beauveria	(UCA-317) - (UCA-333)	-0.133046	0.052543	42	-2.53213	0.589691
Beauveria	(UCA-317) - (UCA-334)	-0.0525508	0.052543	42	-1.00015	0.999973
Beauveria	(UCA-317) - (UCA-338)	0.00337208	0.052543	42	0.0641776	1
Beauveria	(UCA-317) - (UCA-346)	0.0429353	0.052543	42	0.817147	0.999999
Beauveria	(UCA-317) - (UCA-350)	-0.112926	0.052543	42	-2.14921	0.830114
Beauveria	(UCA-318) - (UCA-323)	-0.259487	0.052543	42	-4.93856	0.00201762
Beauveria	(UCA-318) - (UCA-324)	0.118688	0.052543	42	2.25888	0.769003
Beauveria	(UCA-318) - (UCA-326)	0.178376	0.052543	42	3.39485	0.13299
Beauveria	(UCA-318) - (UCA-332)	-0.0397662	0.052543	42	-0.756831	1
Beauveria	(UCA-318) - (UCA-333)	-0.314948	0.052543	42	-5.99411	7.19855e-05
Beauveria	(UCA-318) - (UCA-334)	-0.234453	0.052543	42	-4.46212	0.00834016
Beauveria	(UCA-318) - (UCA-338)	-0.17853	0.052543	42	-3.3978	0.132128
Beauveria	(UCA-318) - (UCA-346)	-0.138967	0.052543	42	-2.64483	0.512226
Beauveria	(UCA-318) - (UCA-350)	-0.294828	0.052543	42	-5.61118	0.000246002
Beauveria	(UCA-323) - (UCA-324)	0.378175	0.052543	42	7.19744	1.44925e-06
Beauveria	(UCA-323) - (UCA-326)	0.437862	0.052543	42	8.33342	3.79537e-08
Beauveria	(UCA-323) - (UCA-332)	0.219721	0.052543	42	4.18173	0.0184395
Beauveria	(UCA-323) - (UCA-333)	-0.0554615	0.052543	42	-1.05555	0.999939
Beauveria	(UCA-323) - (UCA-334)	0.0250335	0.052543	42	0.476438	1
Beauveria	(UCA-323) - (UCA-338)	0.0809564	0.052543	42	1.54076	0.991058
Beauveria	(UCA-323) - (UCA-346)	0.12052	0.052543	42	2.29373	0.747877
Beauveria	(UCA-323) - (UCA-350)	-0.0353415	0.052543	42	-0.67262	1
Beauveria	(UCA-324) - (UCA-326)	0.0596875	0.052543	42	1.13597	0.999819
Beauveria	(UCA-324) - (UCA-332)	-0.158454	0.052543	42	-3.01571	0.285537
Beauveria	(UCA-324) - (UCA-333)	-0.433636	0.052543	42	-8.25299	4.89584e-08
Beauveria	(UCA-324) - (UCA-334)	-0.353141	0.052543	42	-6.721	6.80962e-06
Beauveria	(UCA-324) - (UCA-338)	-0.297219	0.052543	42	-5.65668	0.000212766
Beauveria	(UCA-324) - (UCA-346)	-0.257655	0.052543	42	-4.90371	0.00224387
Beauveria	(UCA-324) - (UCA-350)	-0.413516	0.052543	42	-7.87006	1.65814e-07
Beauveria	(UCA-326) - (UCA-332)	-0.218142	0.052543	42	-4.15168	0.0200305
Beauveria	(UCA-326) - (UCA-333)	-0.493324	0.052543	42	-9.38896	1.42877e-09
Beauveria	(UCA-326) - (UCA-334)	-0.412829	0.052543	42	-7.85698	1.72908e-07
Beauveria	(UCA-326) - (UCA-338)	-0.356906	0.052543	42	-6.79265	5.39454e-06
Beauveria	(UCA-326) - (UCA-346)	-0.317343	0.052543	42	-6.03968	6.21355e-05
Beauveria	(UCA-326) - (UCA-350)	-0.473204	0.052543	42	-9.00604	4.62911e-09
Beauveria	(UCA-332) - (UCA-333)	-0.275182	0.052543	42	-5.23728	0.000801341
Beauveria	(UCA-332) - (UCA-334)	-0.194687	0.052543	42	-3.70529	0.064317
Beauveria	(UCA-332) - (UCA-338)	-0.138764	0.052543	42	-2.64097	0.514856
Beauveria	(UCA-332) - (UCA-346)	-0.099201	0.052543	42	-1.888	0.935272
Beauveria	(UCA-332) - (UCA-350)	-0.255062	0.052543	42	-4.85435	0.00260675
Beauveria	(UCA-333) - (UCA-334)	0.080495	0.052543	42	1.53198	0.991608
Beauveria	(UCA-333) - (UCA-338)	0.136418	0.052543	42	2.59631	0.545446
Beauveria	(UCA-333) - (UCA-346)	0.175981	0.052543	42	3.34928	0.146914
Beauveria	(UCA-333) - (UCA-350)	0.02012	0.052543	42	0.382925	1
Beauveria	(UCA-334) - (UCA-338)	0.0559229	0.052543	42	1.06433	0.999931
Beauveria	(UCA-334) - (UCA-346)	0.0954862	0.052543	42	1.8173	0.95343
Beauveria	(UCA-334) - (UCA-350)	-0.0603749	0.052543	42	-1.14906	0.999787
Beauveria	(UCA-338) - (UCA-346)	0.0395633	0.052543	42	0.75297	1
Beauveria	(UCA-338) - (UCA-350)	-0.116298	0.052543	42	-2.21339	0.795405
Beauveria	(UCA-346) - (UCA-350)	-0.155861	0.052543	42	-2.96635	0.311744
Metarhizium	ARSEF4556 - (UCA-219)	-0.0486807	0.0405974	64	-1.19911	0.999996
Metarhizium	ARSEF4556 - (UCA-269)	0.0831646	0.0405974	64	2.04852	0.967785
Metarhizium	ARSEF4556 - (UCA-270)	-0.0362267	0.0405974	64	-0.892342	1
Metarhizium	ARSEF4556 - (UCA-271)	0.137853	0.0405974	64	3.39562	0.206469
Metarhizium	ARSEF4556 - (UCA-272)	0.486524	0.0405974	64	11.9841	9.60665e-12
Metarhizium	ARSEF4556 - (UCA-280)	0.733873	0.0405974	64	18.0769	9.53959e-12
Metarhizium	ARSEF4556 - (UCA-282)	0.302031	0.0405974	64	7.43967	1.48253e-07
Metarhizium	ARSEF4556 - (UCA-311)	0.347592	0.0405974	64	8.56193	1.60924e-09
Metarhizium	ARSEF4556 - (UCA-313)	0.274895	0.0405974	64	6.77124	2.15724e-06
Metarhizium	ARSEF4556 - (UCA-314)	0.639852	0.0405974	64	15.7609	9.53981e-12
Metarhizium	ARSEF4556 - (UCA-315)	0.215106	0.0405974	64	5.29851	0.000615624
Metarhizium	ARSEF4556 - (UCA-320)	0.306035	0.0405974	64	7.5383	9.96317e-08
Metarhizium	ARSEF4556 - (UCA-321)	0.285033	0.0405974	64	7.02097	7.96577e-07
Metarhizium	ARSEF4556 - (UCA-325)	0.490846	0.0405974	64	12.0906	9.60199e-12
Metarhizium	ARSEF4556 - (UCA-327)	0.280643	0.0405974	64	6.91284	1.22714e-06
Metarhizium	ARSEF4556 - (UCA-328)	0.173963	0.0405974	64	4.28508	0.0191342
Metarhizium	ARSEF4556 - (UCA-329)	0.0243589	0.0405974	64	0.600012	1
Metarhizium	ARSEF4556 - (UCA-330)	0.147923	0.0405974	64	3.64366	0.115657
Metarhizium	ARSEF4556 - (UCA-331)	0.199647	0.0405974	64	4.91773	0.00238581
Metarhizium	ARSEF4556 - (UCA-335)	0.121085	0.0405974	64	2.98258	0.449876
Metarhizium	ARSEF4556 - (UCA-336)	0.0761955	0.0405974	64	1.87686	0.989229
Metarhizium	ARSEF4556 - (UCA-339)	0.0352898	0.0405974	64	0.869262	1
Metarhizium	ARSEF4556 - (UCA-340)	0.143208	0.0405974	64	3.52752	0.153146
Metarhizium	ARSEF4556 - (UCA-341)	0.218359	0.0405974	64	5.37865	0.000459433
Metarhizium	ARSEF4556 - (UCA-342)	0.148295	0.0405974	64	3.65283	0.113047
Metarhizium	ARSEF4556 - (UCA-343)	0.174689	0.0405974	64	4.30296	0.0181054
Metarhizium	ARSEF4556 - (UCA-344)	0.595644	0.0405974	64	14.672	9.5407e-12
Metarhizium	ARSEF4556 - (UCA-345)	0.19678	0.0405974	64	4.84712	0.00304471
Metarhizium	ARSEF4556 - (UCA-347)	0.176919	0.0405974	64	4.35788	0.0152572
Metarhizium	ARSEF4556 - (UCA-348)	0.198148	0.0405974	64	4.88081	0.00271112
Metarhizium	ARSEF4556 - V275	-0.0357522	0.0405974	64	-0.880653	1
Metarhizium	(UCA-219) - (UCA-269)	0.131845	0.0405974	64	3.24763	0.280865
Metarhizium	(UCA-219) - (UCA-270)	0.012454	0.0405974	64	0.306769	1
Metarhizium	(UCA-219) - (UCA-271)	0.186534	0.0405974	64	4.59473	0.00712117
Metarhizium	(UCA-219) - (UCA-272)	0.535205	0.0405974	64	13.1832	9.55025e-12
Metarhizium	(UCA-219) - (UCA-280)	0.782554	0.0405974	64	19.276	9.53959e-12
Metarhizium	(UCA-219) - (UCA-282)	0.350712	0.0405974	64	8.63878	1.18349e-09
Metarhizium	(UCA-219) - (UCA-311)	0.396273	0.0405974	64	9.76104	2.30874e-11
Metarhizium	(UCA-219) - (UCA-313)	0.323575	0.0405974	64	7.97035	1.74238e-08
Metarhizium	(UCA-219) - (UCA-314)	0.688533	0.0405974	64	16.96	9.53959e-12
Metarhizium	(UCA-219) - (UCA-315)	0.263786	0.0405974	64	6.49762	6.37349e-06
Metarhizium	(UCA-219) - (UCA-320)	0.354716	0.0405974	64	8.73741	7.99004e-10
Metarhizium	(UCA-219) - (UCA-321)	0.333714	0.0405974	64	8.22008	6.36091e-09
Metarhizium	(UCA-219) - (UCA-325)	0.539527	0.0405974	64	13.2897	9.54714e-12
Metarhizium	(UCA-219) - (UCA-327)	0.329324	0.0405974	64	8.11195	9.83847e-09
Metarhizium	(UCA-219) - (UCA-328)	0.222644	0.0405974	64	5.48419	0.000311393
Metarhizium	(UCA-219) - (UCA-329)	0.0730397	0.0405974	64	1.79912	0.99402
Metarhizium	(UCA-219) - (UCA-330)	0.196604	0.0405974	64	4.84277	0.00309051
Metarhizium	(UCA-219) - (UCA-331)	0.248328	0.0405974	64	6.11685	2.82298e-05
Metarhizium	(UCA-219) - (UCA-335)	0.169766	0.0405974	64	4.18169	0.0262102
Metarhizium	(UCA-219) - (UCA-336)	0.124876	0.0405974	64	3.07597	0.385798
Metarhizium	(UCA-219) - (UCA-339)	0.0839705	0.0405974	64	2.06837	0.96402
Metarhizium	(UCA-219) - (UCA-340)	0.191889	0.0405974	64	4.72663	0.00458829
Metarhizium	(UCA-219) - (UCA-341)	0.26704	0.0405974	64	6.57776	4.64556e-06
Metarhizium	(UCA-219) - (UCA-342)	0.196976	0.0405974	64	4.85194	0.00299469
Metarhizium	(UCA-219) - (UCA-343)	0.22337	0.0405974	64	5.50208	0.000291421
Metarhizium	(UCA-219) - (UCA-344)	0.644325	0.0405974	64	15.8711	9.53981e-12
Metarhizium	(UCA-219) - (UCA-345)	0.245461	0.0405974	64	6.04623	3.70887e-05
Metarhizium	(UCA-219) - (UCA-347)	0.225599	0.0405974	64	5.55699	0.000237599
Metarhizium	(UCA-219) - (UCA-348)	0.246829	0.0405974	64	6.07992	3.25643e-05
Metarhizium	(UCA-219) - V275	0.0129286	0.0405974	64	0.318458	1
Metarhizium	(UCA-269) - (UCA-270)	-0.119391	0.0405974	64	-2.94086	0.479669
Metarhizium	(UCA-269) - (UCA-271)	0.0546887	0.0405974	64	1.3471	0.999959
Metarhizium	(UCA-269) - (UCA-272)	0.40336	0.0405974	64	9.93561	1.64727e-11
Metarhizium	(UCA-269) - (UCA-280)	0.650709	0.0405974	64	16.0283	9.53981e-12
Metarhizium	(UCA-269) - (UCA-282)	0.218866	0.0405974	64	5.39115	0.00043884
Metarhizium	(UCA-269) - (UCA-311)	0.264427	0.0405974	64	6.51341	5.98895e-06
Metarhizium	(UCA-269) - (UCA-313)	0.19173	0.0405974	64	4.72272	0.00464914
Metarhizium	(UCA-269) - (UCA-314)	0.556688	0.0405974	64	13.7124	9.54625e-12
Metarhizium	(UCA-269) - (UCA-315)	0.131941	0.0405974	64	3.24999	0.279559
Metarhizium	(UCA-269) - (UCA-320)	0.222871	0.0405974	64	5.48978	0.000305013
Metarhizium	(UCA-269) - (UCA-321)	0.201869	0.0405974	64	4.97245	0.00197166
Metarhizium	(UCA-269) - (UCA-325)	0.407681	0.0405974	64	10.0421	1.41859e-11
Metarhizium	(UCA-269) - (UCA-327)	0.197479	0.0405974	64	4.86432	0.00286979
Metarhizium	(UCA-269) - (UCA-328)	0.0907983	0.0405974	64	2.23656	0.918242
Metarhizium	(UCA-269) - (UCA-329)	-0.0588057	0.0405974	64	-1.44851	0.999834
Metarhizium	(UCA-269) - (UCA-330)	0.0647585	0.0405974	64	1.59514	0.999084
Metarhizium	(UCA-269) - (UCA-331)	0.116482	0.0405974	64	2.86921	0.531963
Metarhizium	(UCA-269) - (UCA-335)	0.0379203	0.0405974	64	0.934059	1
Metarhizium	(UCA-269) - (UCA-336)	-0.00696913	0.0405974	64	-0.171664	1
Metarhizium	(UCA-269) - (UCA-339)	-0.0478749	0.0405974	64	-1.17926	0.999997
Metarhizium	(UCA-269) - (UCA-340)	0.0600434	0.0405974	64	1.479	0.999756
Metarhizium	(UCA-269) - (UCA-341)	0.135194	0.0405974	64	3.33012	0.237475
Metarhizium	(UCA-269) - (UCA-342)	0.0651307	0.0405974	64	1.60431	0.998992
Metarhizium	(UCA-269) - (UCA-343)	0.0915244	0.0405974	64	2.25444	0.911777
Metarhizium	(UCA-269) - (UCA-344)	0.512479	0.0405974	64	12.6235	9.56735e-12
Metarhizium	(UCA-269) - (UCA-345)	0.113616	0.0405974	64	2.7986	0.584168
Metarhizium	(UCA-269) - (UCA-347)	0.0937539	0.0405974	64	2.30936	0.889896
Metarhizium	(UCA-269) - (UCA-348)	0.114984	0.0405974	64	2.83229	0.559232
Metarhizium	(UCA-269) - V275	-0.118917	0.0405974	64	-2.92918	0.488117
Metarhizium	(UCA-270) - (UCA-271)	0.17408	0.0405974	64	4.28796	0.0189647
Metarhizium	(UCA-270) - (UCA-272)	0.522751	0.0405974	64	12.8765	9.56224e-12
Metarhizium	(UCA-270) - (UCA-280)	0.7701	0.0405974	64	18.9692	9.53959e-12
Metarhizium	(UCA-270) - (UCA-282)	0.338258	0.0405974	64	8.33201	4.05211e-09
Metarhizium	(UCA-270) - (UCA-311)	0.383819	0.0405974	64	9.45428	5.46184e-11
Metarhizium	(UCA-270) - (UCA-313)	0.311121	0.0405974	64	7.66358	6.01106e-08
Metarhizium	(UCA-270) - (UCA-314)	0.676079	0.0405974	64	16.6533	9.53959e-12
Metarhizium	(UCA-270) - (UCA-315)	0.251332	0.0405974	64	6.19085	2.11832e-05
Metarhizium	(UCA-270) - (UCA-320)	0.342262	0.0405974	64	8.43064	2.7251e-09
Metarhizium	(UCA-270) - (UCA-321)	0.32126	0.0405974	64	7.91332	2.19356e-08
Metarhizium	(UCA-270) - (UCA-325)	0.527073	0.0405974	64	12.9829	9.55536e-12
Metarhizium	(UCA-270) - (UCA-327)	0.31687	0.0405974	64	7.80519	3.39426e-08
Metarhizium	(UCA-270) - (UCA-328)	0.21019	0.0405974	64	5.17742	0.000953515
Metarhizium	(UCA-270) - (UCA-329)	0.0605857	0.0405974	64	1.49235	0.999713
Metarhizium	(UCA-270) - (UCA-330)	0.18415	0.0405974	64	4.53601	0.00863152
Metarhizium	(UCA-270) - (UCA-331)	0.235874	0.0405974	64	5.81008	9.16297e-05
Metarhizium	(UCA-270) - (UCA-335)	0.157312	0.0405974	64	3.87492	0.0632382
Metarhizium	(UCA-270) - (UCA-336)	0.112422	0.0405974	64	2.7692	0.605884
Metarhizium	(UCA-270) - (UCA-339)	0.0715165	0.0405974	64	1.7616	0.995602
Metarhizium	(UCA-270) - (UCA-340)	0.179435	0.0405974	64	4.41986	0.0125445
Metarhizium	(UCA-270) - (UCA-341)	0.254586	0.0405974	64	6.27099	1.55034e-05
Metarhizium	(UCA-270) - (UCA-342)	0.184522	0.0405974	64	4.54517	0.00837741
Metarhizium	(UCA-270) - (UCA-343)	0.210916	0.0405974	64	5.19531	0.000894177
Metarhizium	(UCA-270) - (UCA-344)	0.631871	0.0405974	64	15.5643	9.53981e-12
Metarhizium	(UCA-270) - (UCA-345)	0.233007	0.0405974	64	5.73946	0.000119755
Metarhizium	(UCA-270) - (UCA-347)	0.213145	0.0405974	64	5.25022	0.000733488
Metarhizium	(UCA-270) - (UCA-348)	0.234375	0.0405974	64	5.77316	0.000105414
Metarhizium	(UCA-270) - V275	0.000474549	0.0405974	64	0.0116891	1
Metarhizium	(UCA-271) - (UCA-272)	0.348671	0.0405974	64	8.58851	1.44686e-09
Metarhizium	(UCA-271) - (UCA-280)	0.59602	0.0405974	64	14.6812	9.5407e-12
Metarhizium	(UCA-271) - (UCA-282)	0.164178	0.0405974	64	4.04405	0.0393169
Metarhizium	(UCA-271) - (UCA-311)	0.209739	0.0405974	64	5.16631	0.000992274
Metarhizium	(UCA-271) - (UCA-313)	0.137041	0.0405974	64	3.37562	0.215614
Metarhizium	(UCA-271) - (UCA-314)	0.501999	0.0405974	64	12.3653	9.57823e-12
Metarhizium	(UCA-271) - (UCA-315)	0.0772523	0.0405974	64	1.90289	0.987061
Metarhizium	(UCA-271) - (UCA-320)	0.168182	0.0405974	64	4.14268	0.0294499
Metarhizium	(UCA-271) - (UCA-321)	0.14718	0.0405974	64	3.62535	0.121018
Metarhizium	(UCA-271) - (UCA-325)	0.352993	0.0405974	64	8.69496	9.45948e-10
Metarhizium	(UCA-271) - (UCA-327)	0.14279	0.0405974	64	3.51722	0.156883
Metarhizium	(UCA-271) - (UCA-328)	0.0361096	0.0405974	64	0.889457	1
Metarhizium	(UCA-271) - (UCA-329)	-0.113494	0.0405974	64	-2.79561	0.586379
Metarhizium	(UCA-271) - (UCA-330)	0.0100698	0.0405974	64	0.248041	1
Metarhizium	(UCA-271) - (UCA-331)	0.0617938	0.0405974	64	1.52211	0.999592
Metarhizium	(UCA-271) - (UCA-335)	-0.0167684	0.0405974	64	-0.413041	1
Metarhizium	(UCA-271) - (UCA-336)	-0.0616578	0.0405974	64	-1.51876	0.999607
Metarhizium	(UCA-271) - (UCA-339)	-0.102564	0.0405974	64	-2.52636	0.774606
Metarhizium	(UCA-271) - (UCA-340)	0.00535467	0.0405974	64	0.131897	1
Metarhizium	(UCA-271) - (UCA-341)	0.0805056	0.0405974	64	1.98303	0.978132
Metarhizium	(UCA-271) - (UCA-342)	0.010442	0.0405974	64	0.257208	1
Metarhizium	(UCA-271) - (UCA-343)	0.0368357	0.0405974	64	0.907342	1
Metarhizium	(UCA-271) - (UCA-344)	0.457791	0.0405974	64	11.2764	9.71434e-12
Metarhizium	(UCA-271) - (UCA-345)	0.0589271	0.0405974	64	1.4515	0.999828
Metarhizium	(UCA-271) - (UCA-347)	0.0390652	0.0405974	64	0.962258	1
Metarhizium	(UCA-271) - (UCA-348)	0.0602949	0.0405974	64	1.48519	0.999737
Metarhizium	(UCA-271) - V275	-0.173606	0.0405974	64	-4.27627	0.0196602
Metarhizium	(UCA-272) - (UCA-280)	0.247349	0.0405974	64	6.09273	3.09913e-05
Metarhizium	(UCA-272) - (UCA-282)	-0.184493	0.0405974	64	-4.54446	0.00839685
Metarhizium	(UCA-272) - (UCA-311)	-0.138932	0.0405974	64	-3.4222	0.194756
Metarhizium	(UCA-272) - (UCA-313)	-0.21163	0.0405974	64	-5.21289	0.000839337
Metarhizium	(UCA-272) - (UCA-314)	0.153328	0.0405974	64	3.7768	0.0822658
Metarhizium	(UCA-272) - (UCA-315)	-0.271419	0.0405974	64	-6.68562	3.03093e-06
Metarhizium	(UCA-272) - (UCA-320)	-0.180489	0.0405974	64	-4.44583	0.0115475
Metarhizium	(UCA-272) - (UCA-321)	-0.201491	0.0405974	64	-4.96316	0.00203677
Metarhizium	(UCA-272) - (UCA-325)	0.00432166	0.0405974	64	0.106452	1
Metarhizium	(UCA-272) - (UCA-327)	-0.205881	0.0405974	64	-5.07129	0.00139222
Metarhizium	(UCA-272) - (UCA-328)	-0.312561	0.0405974	64	-7.69905	5.20949e-08
Metarhizium	(UCA-272) - (UCA-329)	-0.462165	0.0405974	64	-11.3841	9.69036e-12
Metarhizium	(UCA-272) - (UCA-330)	-0.338601	0.0405974	64	-8.34047	3.91649e-09
Metarhizium	(UCA-272) - (UCA-331)	-0.286877	0.0405974	64	-7.0664	6.64144e-07
Metarhizium	(UCA-272) - (UCA-335)	-0.365439	0.0405974	64	-9.00155	2.83056e-10
Metarhizium	(UCA-272) - (UCA-336)	-0.410329	0.0405974	64	-10.1073	1.32022e-11
Metarhizium	(UCA-272) - (UCA-339)	-0.451235	0.0405974	64	-11.1149	9.76474e-12
Metarhizium	(UCA-272) - (UCA-340)	-0.343316	0.0405974	64	-8.45661	2.45512e-09
Metarhizium	(UCA-272) - (UCA-341)	-0.268165	0.0405974	64	-6.60548	4.16322e-06
Metarhizium	(UCA-272) - (UCA-342)	-0.338229	0.0405974	64	-8.3313	4.06372e-09
Metarhizium	(UCA-272) - (UCA-343)	-0.311835	0.0405974	64	-7.68117	5.59938e-08
Metarhizium	(UCA-272) - (UCA-344)	0.10912	0.0405974	64	2.68785	0.665182
Metarhizium	(UCA-272) - (UCA-345)	-0.289744	0.0405974	64	-7.13701	5.00451e-07
Metarhizium	(UCA-272) - (UCA-347)	-0.309606	0.0405974	64	-7.62625	6.98817e-08
Metarhizium	(UCA-272) - (UCA-348)	-0.288376	0.0405974	64	-7.10332	5.72826e-07
Metarhizium	(UCA-272) - V275	-0.522277	0.0405974	64	-12.8648	9.56335e-12
Metarhizium	(UCA-280) - (UCA-282)	-0.431842	0.0405974	64	-10.6372	1.01857e-11
Metarhizium	(UCA-280) - (UCA-311)	-0.386281	0.0405974	64	-9.51493	4.50157e-11
Metarhizium	(UCA-280) - (UCA-313)	-0.458979	0.0405974	64	-11.3056	9.70746e-12
Metarhizium	(UCA-280) - (UCA-314)	-0.0940207	0.0405974	64	-2.31593	0.887071
Metarhizium	(UCA-280) - (UCA-315)	-0.518768	0.0405974	64	-12.7783	9.56446e-12
Metarhizium	(UCA-280) - (UCA-320)	-0.427838	0.0405974	64	-10.5386	1.03827e-11
Metarhizium	(UCA-280) - (UCA-321)	-0.44884	0.0405974	64	-11.0559	9.78495e-12
Metarhizium	(UCA-280) - (UCA-325)	-0.243027	0.0405974	64	-5.98628	4.67205e-05
Metarhizium	(UCA-280) - (UCA-327)	-0.45323	0.0405974	64	-11.164	9.75053e-12
Metarhizium	(UCA-280) - (UCA-328)	-0.55991	0.0405974	64	-13.7918	9.54448e-12
Metarhizium	(UCA-280) - (UCA-329)	-0.709514	0.0405974	64	-17.4768	9.53959e-12
Metarhizium	(UCA-280) - (UCA-330)	-0.58595	0.0405974	64	-14.4332	9.5407e-12
Metarhizium	(UCA-280) - (UCA-331)	-0.534226	0.0405974	64	-13.1591	9.55114e-12
Metarhizium	(UCA-280) - (UCA-335)	-0.612788	0.0405974	64	-15.0943	9.54004e-12
Metarhizium	(UCA-280) - (UCA-336)	-0.657678	0.0405974	64	-16.2	9.53981e-12
Metarhizium	(UCA-280) - (UCA-339)	-0.698583	0.0405974	64	-17.2076	9.53959e-12
Metarhizium	(UCA-280) - (UCA-340)	-0.590665	0.0405974	64	-14.5493	9.5407e-12
Metarhizium	(UCA-280) - (UCA-341)	-0.515514	0.0405974	64	-12.6982	9.56535e-12
Metarhizium	(UCA-280) - (UCA-342)	-0.585578	0.0405974	64	-14.424	9.5407e-12
Metarhizium	(UCA-280) - (UCA-343)	-0.559184	0.0405974	64	-13.7739	9.54492e-12
Metarhizium	(UCA-280) - (UCA-344)	-0.138229	0.0405974	64	-3.40488	0.202331
Metarhizium	(UCA-280) - (UCA-345)	-0.537093	0.0405974	64	-13.2297	9.54981e-12
Metarhizium	(UCA-280) - (UCA-347)	-0.556955	0.0405974	64	-13.719	9.54603e-12
Metarhizium	(UCA-280) - (UCA-348)	-0.535725	0.0405974	64	-13.196	9.55047e-12
Metarhizium	(UCA-280) - V275	-0.769625	0.0405974	64	-18.9575	9.53959e-12
Metarhizium	(UCA-282) - (UCA-311)	0.045561	0.0405974	64	1.12226	0.999999
Metarhizium	(UCA-282) - (UCA-313)	-0.0271364	0.0405974	64	-0.668427	1
Metarhizium	(UCA-282) - (UCA-314)	0.337821	0.0405974	64	8.32126	4.23134e-09
Metarhizium	(UCA-282) - (UCA-315)	-0.0869254	0.0405974	64	-2.14116	0.947405
Metarhizium	(UCA-282) - (UCA-320)	0.00400418	0.0405974	64	0.0986315	1
Metarhizium	(UCA-282) - (UCA-321)	-0.0169979	0.0405974	64	-0.418695	1
Metarhizium	(UCA-282) - (UCA-325)	0.188815	0.0405974	64	4.65091	0.00591263
Metarhizium	(UCA-282) - (UCA-327)	-0.0213877	0.0405974	64	-0.526825	1
Metarhizium	(UCA-282) - (UCA-328)	-0.128068	0.0405974	64	-3.15459	0.335429
Metarhizium	(UCA-282) - (UCA-329)	-0.277672	0.0405974	64	-6.83966	1.64301e-06
Metarhizium	(UCA-282) - (UCA-330)	-0.154108	0.0405974	64	-3.79601	0.0781978
Metarhizium	(UCA-282) - (UCA-331)	-0.102384	0.0405974	64	-2.52193	0.777372
Metarhizium	(UCA-282) - (UCA-335)	-0.180946	0.0405974	64	-4.45709	0.0111387
Metarhizium	(UCA-282) - (UCA-336)	-0.225836	0.0405974	64	-5.56281	0.000232499
Metarhizium	(UCA-282) - (UCA-339)	-0.266741	0.0405974	64	-6.57041	4.78248e-06
Metarhizium	(UCA-282) - (UCA-340)	-0.158823	0.0405974	64	-3.91215	0.0570885
Metarhizium	(UCA-282) - (UCA-341)	-0.0836721	0.0405974	64	-2.06102	0.965451
Metarhizium	(UCA-282) - (UCA-342)	-0.153736	0.0405974	64	-3.78684	0.0801175
Metarhizium	(UCA-282) - (UCA-343)	-0.127342	0.0405974	64	-3.1367	0.346563
Metarhizium	(UCA-282) - (UCA-344)	0.293613	0.0405974	64	7.23231	3.41386e-07
Metarhizium	(UCA-282) - (UCA-345)	-0.105251	0.0405974	64	-2.59255	0.731579
Metarhizium	(UCA-282) - (UCA-347)	-0.125113	0.0405974	64	-3.08179	0.381948
Metarhizium	(UCA-282) - (UCA-348)	-0.103883	0.0405974	64	-2.55886	0.753856
Metarhizium	(UCA-282) - V275	-0.337783	0.0405974	64	-8.32032	4.24737e-09
Metarhizium	(UCA-311) - (UCA-313)	-0.0726974	0.0405974	64	-1.79069	0.994412
Metarhizium	(UCA-311) - (UCA-314)	0.29226	0.0405974	64	7.199	3.90252e-07
Metarhizium	(UCA-311) - (UCA-315)	-0.132486	0.0405974	64	-3.26342	0.272189
Metarhizium	(UCA-311) - (UCA-320)	-0.0415568	0.0405974	64	-1.02363	1
Metarhizium	(UCA-311) - (UCA-321)	-0.0625589	0.0405974	64	-1.54096	0.999493
Metarhizium	(UCA-311) - (UCA-325)	0.143254	0.0405974	64	3.52865	0.15274
Metarhizium	(UCA-311) - (UCA-327)	-0.0669487	0.0405974	64	-1.64909	0.998416
Metarhizium	(UCA-311) - (UCA-328)	-0.173629	0.0405974	64	-4.27685	0.0196252
Metarhizium	(UCA-311) - (UCA-329)	-0.323233	0.0405974	64	-7.96192	1.80271e-08
Metarhizium	(UCA-311) - (UCA-330)	-0.199669	0.0405974	64	-4.91827	0.00238138
Metarhizium	(UCA-311) - (UCA-331)	-0.147945	0.0405974	64	-3.6442	0.115503
Metarhizium	(UCA-311) - (UCA-335)	-0.226507	0.0405974	64	-5.57935	0.000218583
Metarhizium	(UCA-311) - (UCA-336)	-0.271397	0.0405974	64	-6.68508	3.03747e-06
Metarhizium	(UCA-311) - (UCA-339)	-0.312302	0.0405974	64	-7.69267	5.34536e-08
Metarhizium	(UCA-311) - (UCA-340)	-0.204384	0.0405974	64	-5.03441	0.00158604
Metarhizium	(UCA-311) - (UCA-341)	-0.129233	0.0405974	64	-3.18329	0.317989
Metarhizium	(UCA-311) - (UCA-342)	-0.199297	0.0405974	64	-4.9091	0.00245833
Metarhizium	(UCA-311) - (UCA-343)	-0.172903	0.0405974	64	-4.25897	0.020733
Metarhizium	(UCA-311) - (UCA-344)	0.248052	0.0405974	64	6.11005	2.89828e-05
Metarhizium	(UCA-311) - (UCA-345)	-0.150812	0.0405974	64	-3.71481	0.0966383
Metarhizium	(UCA-311) - (UCA-347)	-0.170674	0.0405974	64	-4.20405	0.0245031
Metarhizium	(UCA-311) - (UCA-348)	-0.149444	0.0405974	64	-3.68112	0.105294
Metarhizium	(UCA-311) - V275	-0.383344	0.0405974	64	-9.44259	5.67539e-11
Metarhizium	(UCA-313) - (UCA-314)	0.364958	0.0405974	64	8.98969	2.96365e-10
Metarhizium	(UCA-313) - (UCA-315)	-0.059789	0.0405974	64	-1.47273	0.999775
Metarhizium	(UCA-313) - (UCA-320)	0.0311406	0.0405974	64	0.767058	1
Metarhizium	(UCA-313) - (UCA-321)	0.0101385	0.0405974	64	0.249732	1
Metarhizium	(UCA-313) - (UCA-325)	0.215951	0.0405974	64	5.31934	0.000570666
Metarhizium	(UCA-313) - (UCA-327)	0.00574865	0.0405974	64	0.141601	1
Metarhizium	(UCA-313) - (UCA-328)	-0.100932	0.0405974	64	-2.48616	0.799161
Metarhizium	(UCA-313) - (UCA-329)	-0.250536	0.0405974	64	-6.17123	2.28616e-05
Metarhizium	(UCA-313) - (UCA-330)	-0.126972	0.0405974	64	-3.12758	0.35232
Metarhizium	(UCA-313) - (UCA-331)	-0.0752476	0.0405974	64	-1.85351	0.990915
Metarhizium	(UCA-313) - (UCA-335)	-0.15381	0.0405974	64	-3.78866	0.0797328
Metarhizium	(UCA-313) - (UCA-336)	-0.198699	0.0405974	64	-4.89438	0.0025869
Metarhizium	(UCA-313) - (UCA-339)	-0.239605	0.0405974	64	-5.90198	6.45467e-05
Metarhizium	(UCA-313) - (UCA-340)	-0.131687	0.0405974	64	-3.24372	0.28304
Metarhizium	(UCA-313) - (UCA-341)	-0.0565357	0.0405974	64	-1.3926	0.999921
Metarhizium	(UCA-313) - (UCA-342)	-0.126599	0.0405974	64	-3.11841	0.358154
Metarhizium	(UCA-313) - (UCA-343)	-0.100206	0.0405974	64	-2.46828	0.80966
Metarhizium	(UCA-313) - (UCA-344)	0.320749	0.0405974	64	7.90074	2.30784e-08
Metarhizium	(UCA-313) - (UCA-345)	-0.0781143	0.0405974	64	-1.92412	0.985046
Metarhizium	(UCA-313) - (UCA-347)	-0.0979762	0.0405974	64	-2.41336	0.840125
Metarhizium	(UCA-313) - (UCA-348)	-0.0767465	0.0405974	64	-1.89043	0.988139
Metarhizium	(UCA-313) - V275	-0.310647	0.0405974	64	-7.65189	6.30134e-08
Metarhizium	(UCA-314) - (UCA-315)	-0.424747	0.0405974	64	-10.4624	1.06183e-11
Metarhizium	(UCA-314) - (UCA-320)	-0.333817	0.0405974	64	-8.22263	6.29598e-09
Metarhizium	(UCA-314) - (UCA-321)	-0.354819	0.0405974	64	-8.73996	7.90967e-10
Metarhizium	(UCA-314) - (UCA-325)	-0.149007	0.0405974	64	-3.67035	0.108192
Metarhizium	(UCA-314) - (UCA-327)	-0.359209	0.0405974	64	-8.84809	5.15624e-10
Metarhizium	(UCA-314) - (UCA-328)	-0.465889	0.0405974	64	-11.4759	9.6726e-12
Metarhizium	(UCA-314) - (UCA-329)	-0.615494	0.0405974	64	-15.1609	9.54004e-12
Metarhizium	(UCA-314) - (UCA-330)	-0.491929	0.0405974	64	-12.1173	9.60088e-12
Metarhizium	(UCA-314) - (UCA-331)	-0.440205	0.0405974	64	-10.8432	9.93416e-12
Metarhizium	(UCA-314) - (UCA-335)	-0.518768	0.0405974	64	-12.7783	9.56446e-12
Metarhizium	(UCA-314) - (UCA-336)	-0.563657	0.0405974	64	-13.8841	9.54337e-12
Metarhizium	(UCA-314) - (UCA-339)	-0.604563	0.0405974	64	-14.8917	9.54048e-12
Metarhizium	(UCA-314) - (UCA-340)	-0.496644	0.0405974	64	-12.2334	9.5931e-12
Metarhizium	(UCA-314) - (UCA-341)	-0.421494	0.0405974	64	-10.3823	1.09354e-11
Metarhizium	(UCA-314) - (UCA-342)	-0.491557	0.0405974	64	-12.1081	9.6031e-12
Metarhizium	(UCA-314) - (UCA-343)	-0.465163	0.0405974	64	-11.458	9.68214e-12
Metarhizium	(UCA-314) - (UCA-344)	-0.0442085	0.0405974	64	-1.08895	1
Metarhizium	(UCA-314) - (UCA-345)	-0.443072	0.0405974	64	-10.9138	9.86755e-12
Metarhizium	(UCA-314) - (UCA-347)	-0.462934	0.0405974	64	-11.4031	9.68725e-12
Metarhizium	(UCA-314) - (UCA-348)	-0.441704	0.0405974	64	-10.8801	9.90108e-12
Metarhizium	(UCA-314) - V275	-0.675605	0.0405974	64	-16.6416	9.53959e-12
Metarhizium	(UCA-315) - (UCA-320)	0.0909296	0.0405974	64	2.23979	0.917098
Metarhizium	(UCA-315) - (UCA-321)	0.0699275	0.0405974	64	1.72246	0.996862
Metarhizium	(UCA-315) - (UCA-325)	0.27574	0.0405974	64	6.79207	1.98573e-06
Metarhizium	(UCA-315) - (UCA-327)	0.0655376	0.0405974	64	1.61433	0.998882
Metarhizium	(UCA-315) - (UCA-328)	-0.0411427	0.0405974	64	-1.01343	1
Metarhizium	(UCA-315) - (UCA-329)	-0.190747	0.0405974	64	-4.6985	0.0050435
Metarhizium	(UCA-315) - (UCA-330)	-0.0671825	0.0405974	64	-1.65485	0.998325
Metarhizium	(UCA-315) - (UCA-331)	-0.0154586	0.0405974	64	-0.380777	1
Metarhizium	(UCA-315) - (UCA-335)	-0.0940207	0.0405974	64	-2.31593	0.887071
Metarhizium	(UCA-315) - (UCA-336)	-0.13891	0.0405974	64	-3.42165	0.194991
Metarhizium	(UCA-315) - (UCA-339)	-0.179816	0.0405974	64	-4.42925	0.0121751
Metarhizium	(UCA-315) - (UCA-340)	-0.0718977	0.0405974	64	-1.77099	0.995243
Metarhizium	(UCA-315) - (UCA-341)	0.00325328	0.0405974	64	0.0801352	1
Metarhizium	(UCA-315) - (UCA-342)	-0.0668104	0.0405974	64	-1.64568	0.998468
Metarhizium	(UCA-315) - (UCA-343)	-0.0404166	0.0405974	64	-0.995547	1
Metarhizium	(UCA-315) - (UCA-344)	0.380538	0.0405974	64	9.37347	7.16373e-11
Metarhizium	(UCA-315) - (UCA-345)	-0.0183253	0.0405974	64	-0.451391	1
Metarhizium	(UCA-315) - (UCA-347)	-0.0381872	0.0405974	64	-0.940632	1
Metarhizium	(UCA-315) - (UCA-348)	-0.0169575	0.0405974	64	-0.417698	1
Metarhizium	(UCA-315) - V275	-0.250858	0.0405974	64	-6.17916	2.21677e-05
Metarhizium	(UCA-320) - (UCA-321)	-0.0210021	0.0405974	64	-0.517327	1
Metarhizium	(UCA-320) - (UCA-325)	0.184811	0.0405974	64	4.55228	0.00818519
Metarhizium	(UCA-320) - (UCA-327)	-0.0253919	0.0405974	64	-0.625457	1
Metarhizium	(UCA-320) - (UCA-328)	-0.132072	0.0405974	64	-3.25322	0.277774
Metarhizium	(UCA-320) - (UCA-329)	-0.281676	0.0405974	64	-6.93829	1.1086e-06
Metarhizium	(UCA-320) - (UCA-330)	-0.158112	0.0405974	64	-3.89464	0.0599133
Metarhizium	(UCA-320) - (UCA-331)	-0.106388	0.0405974	64	-2.62057	0.712529
Metarhizium	(UCA-320) - (UCA-335)	-0.18495	0.0405974	64	-4.55572	0.00809375
Metarhizium	(UCA-320) - (UCA-336)	-0.22984	0.0405974	64	-5.66144	0.000160711
Metarhizium	(UCA-320) - (UCA-339)	-0.270746	0.0405974	64	-6.66904	3.23689e-06
Metarhizium	(UCA-320) - (UCA-340)	-0.162827	0.0405974	64	-4.01078	0.0432593
Metarhizium	(UCA-320) - (UCA-341)	-0.0876763	0.0405974	64	-2.15965	0.942432
Metarhizium	(UCA-320) - (UCA-342)	-0.15774	0.0405974	64	-3.88547	0.0614399
Metarhizium	(UCA-320) - (UCA-343)	-0.131346	0.0405974	64	-3.23534	0.287742
Metarhizium	(UCA-320) - (UCA-344)	0.289609	0.0405974	64	7.13368	5.07179e-07
Metarhizium	(UCA-320) - (UCA-345)	-0.109255	0.0405974	64	-2.69118	0.66279
Metarhizium	(UCA-320) - (UCA-347)	-0.129117	0.0405974	64	-3.18042	0.319706
Metarhizium	(UCA-320) - (UCA-348)	-0.107887	0.0405974	64	-2.65749	0.686795
Metarhizium	(UCA-320) - V275	-0.341787	0.0405974	64	-8.41895	2.85619e-09
Metarhizium	(UCA-321) - (UCA-325)	0.205813	0.0405974	64	5.06961	0.00140053
Metarhizium	(UCA-321) - (UCA-327)	-0.00438981	0.0405974	64	-0.10813	1
Metarhizium	(UCA-321) - (UCA-328)	-0.11107	0.0405974	64	-2.73589	0.630348
Metarhizium	(UCA-321) - (UCA-329)	-0.260674	0.0405974	64	-6.42096	8.61731e-06
Metarhizium	(UCA-321) - (UCA-330)	-0.13711	0.0405974	64	-3.37731	0.21483
Metarhizium	(UCA-321) - (UCA-331)	-0.085386	0.0405974	64	-2.10324	0.956631
Metarhizium	(UCA-321) - (UCA-335)	-0.163948	0.0405974	64	-4.03839	0.0399635
Metarhizium	(UCA-321) - (UCA-336)	-0.208838	0.0405974	64	-5.14412	0.00107432
Metarhizium	(UCA-321) - (UCA-339)	-0.249743	0.0405974	64	-6.15171	2.4661e-05
Metarhizium	(UCA-321) - (UCA-340)	-0.141825	0.0405974	64	-3.49346	0.165779
Metarhizium	(UCA-321) - (UCA-341)	-0.0666742	0.0405974	64	-1.64233	0.998518
Metarhizium	(UCA-321) - (UCA-342)	-0.136738	0.0405974	64	-3.36814	0.219105
Metarhizium	(UCA-321) - (UCA-343)	-0.110344	0.0405974	64	-2.71801	0.643391
Metarhizium	(UCA-321) - (UCA-344)	0.310611	0.0405974	64	7.65101	6.32398e-08
Metarhizium	(UCA-321) - (UCA-345)	-0.0882527	0.0405974	64	-2.17385	0.938397
Metarhizium	(UCA-321) - (UCA-347)	-0.108115	0.0405974	64	-2.66309	0.682832
Metarhizium	(UCA-321) - (UCA-348)	-0.0868849	0.0405974	64	-2.14016	0.947664
Metarhizium	(UCA-321) - V275	-0.320785	0.0405974	64	-7.90163	2.29957e-08
Metarhizium	(UCA-325) - (UCA-327)	-0.210203	0.0405974	64	-5.17774	0.000952429
Metarhizium	(UCA-325) - (UCA-328)	-0.316883	0.0405974	64	-7.8055	3.38991e-08
Metarhizium	(UCA-325) - (UCA-329)	-0.466487	0.0405974	64	-11.4906	9.6666e-12
Metarhizium	(UCA-325) - (UCA-330)	-0.342923	0.0405974	64	-8.44692	2.55259e-09
Metarhizium	(UCA-325) - (UCA-331)	-0.291199	0.0405974	64	-7.17285	4.33436e-07
Metarhizium	(UCA-325) - (UCA-335)	-0.369761	0.0405974	64	-9.108	1.88199e-10
Metarhizium	(UCA-325) - (UCA-336)	-0.41465	0.0405974	64	-10.2137	1.20303e-11
Metarhizium	(UCA-325) - (UCA-339)	-0.455556	0.0405974	64	-11.2213	9.72944e-12
Metarhizium	(UCA-325) - (UCA-340)	-0.347638	0.0405974	64	-8.56306	1.60198e-09
Metarhizium	(UCA-325) - (UCA-341)	-0.272487	0.0405974	64	-6.71194	2.73041e-06
Metarhizium	(UCA-325) - (UCA-342)	-0.342551	0.0405974	64	-8.43775	2.64835e-09
Metarhizium	(UCA-325) - (UCA-343)	-0.316157	0.0405974	64	-7.78762	3.64372e-08
Metarhizium	(UCA-325) - (UCA-344)	0.104798	0.0405974	64	2.5814	0.739032
Metarhizium	(UCA-325) - (UCA-345)	-0.294066	0.0405974	64	-7.24346	3.26433e-07
Metarhizium	(UCA-325) - (UCA-347)	-0.313927	0.0405974	64	-7.7327	4.54793e-08
Metarhizium	(UCA-325) - (UCA-348)	-0.292698	0.0405974	64	-7.20977	3.73734e-07
Metarhizium	(UCA-325) - V275	-0.526598	0.0405974	64	-12.9712	9.5558e-12
Metarhizium	(UCA-327) - (UCA-328)	-0.10668	0.0405974	64	-2.62776	0.707565
Metarhizium	(UCA-327) - (UCA-329)	-0.256284	0.0405974	64	-6.31283	1.31655e-05
Metarhizium	(UCA-327) - (UCA-330)	-0.13272	0.0405974	64	-3.26918	0.269068
Metarhizium	(UCA-327) - (UCA-331)	-0.0809962	0.0405974	64	-1.99511	0.976448
Metarhizium	(UCA-327) - (UCA-335)	-0.159558	0.0405974	64	-3.93026	0.0542903
Metarhizium	(UCA-327) - (UCA-336)	-0.204448	0.0405974	64	-5.03599	0.00157728
Metarhizium	(UCA-327) - (UCA-339)	-0.245354	0.0405974	64	-6.04358	3.74697e-05
Metarhizium	(UCA-327) - (UCA-340)	-0.137435	0.0405974	64	-3.38532	0.211141
Metarhizium	(UCA-327) - (UCA-341)	-0.0622844	0.0405974	64	-1.5342	0.999531
Metarhizium	(UCA-327) - (UCA-342)	-0.132348	0.0405974	64	-3.26001	0.274047
Metarhizium	(UCA-327) - (UCA-343)	-0.105954	0.0405974	64	-2.60988	0.719848
Metarhizium	(UCA-327) - (UCA-344)	0.315001	0.0405974	64	7.75914	4.08767e-08
Metarhizium	(UCA-327) - (UCA-345)	-0.0838629	0.0405974	64	-2.06572	0.964541
Metarhizium	(UCA-327) - (UCA-347)	-0.103725	0.0405974	64	-2.55496	0.756381
Metarhizium	(UCA-327) - (UCA-348)	-0.0824951	0.0405974	64	-2.03203	0.970682
Metarhizium	(UCA-327) - V275	-0.316396	0.0405974	64	-7.7935	3.55827e-08
Metarhizium	(UCA-328) - (UCA-329)	-0.149604	0.0405974	64	-3.68507	0.104248
Metarhizium	(UCA-328) - (UCA-330)	-0.0260398	0.0405974	64	-0.641416	1
Metarhizium	(UCA-328) - (UCA-331)	0.0256841	0.0405974	64	0.632655	1
Metarhizium	(UCA-328) - (UCA-335)	-0.052878	0.0405974	64	-1.3025	0.999979
Metarhizium	(UCA-328) - (UCA-336)	-0.0977675	0.0405974	64	-2.40822	0.842835
Metarhizium	(UCA-328) - (UCA-339)	-0.138673	0.0405974	64	-3.41582	0.197523
Metarhizium	(UCA-328) - (UCA-340)	-0.030755	0.0405974	64	-0.75756	1
Metarhizium	(UCA-328) - (UCA-341)	0.044396	0.0405974	64	1.09357	1
Metarhizium	(UCA-328) - (UCA-342)	-0.0256677	0.0405974	64	-0.632249	1
Metarhizium	(UCA-328) - (UCA-343)	0.000726095	0.0405974	64	0.0178853	1
Metarhizium	(UCA-328) - (UCA-344)	0.421681	0.0405974	64	10.3869	1.09123e-11
Metarhizium	(UCA-328) - (UCA-345)	0.0228174	0.0405974	64	0.562042	1
Metarhizium	(UCA-328) - (UCA-347)	0.00295553	0.0405974	64	0.0728009	1
Metarhizium	(UCA-328) - (UCA-348)	0.0241853	0.0405974	64	0.595734	1
Metarhizium	(UCA-328) - V275	-0.209715	0.0405974	64	-5.16573	0.000994337
Metarhizium	(UCA-329) - (UCA-330)	0.123564	0.0405974	64	3.04365	0.407504
Metarhizium	(UCA-329) - (UCA-331)	0.175288	0.0405974	64	4.31772	0.0172952
Metarhizium	(UCA-329) - (UCA-335)	0.0967261	0.0405974	64	2.38257	0.855974
Metarhizium	(UCA-329) - (UCA-336)	0.0518366	0.0405974	64	1.27685	0.999986
Metarhizium	(UCA-329) - (UCA-339)	0.0109308	0.0405974	64	0.26925	1
Metarhizium	(UCA-329) - (UCA-340)	0.118849	0.0405974	64	2.92751	0.489326
Metarhizium	(UCA-329) - (UCA-341)	0.194	0.0405974	64	4.77863	0.00384765
Metarhizium	(UCA-329) - (UCA-342)	0.123936	0.0405974	64	3.05282	0.401293
Metarhizium	(UCA-329) - (UCA-343)	0.15033	0.0405974	64	3.70295	0.099615
Metarhizium	(UCA-329) - (UCA-344)	0.571285	0.0405974	64	14.072	9.54181e-12
Metarhizium	(UCA-329) - (UCA-345)	0.172421	0.0405974	64	4.24711	0.021499
Metarhizium	(UCA-329) - (UCA-347)	0.15256	0.0405974	64	3.75787	0.0864501
Metarhizium	(UCA-329) - (UCA-348)	0.173789	0.0405974	64	4.2808	0.0193881
Metarhizium	(UCA-329) - V275	-0.0601111	0.0405974	64	-1.48066	0.999751
Metarhizium	(UCA-330) - (UCA-331)	0.0517239	0.0405974	64	1.27407	0.999987
Metarhizium	(UCA-330) - (UCA-335)	-0.0268382	0.0405974	64	-0.661082	1
Metarhizium	(UCA-330) - (UCA-336)	-0.0717277	0.0405974	64	-1.76681	0.995406
Metarhizium	(UCA-330) - (UCA-339)	-0.112633	0.0405974	64	-2.7744	0.602048
Metarhizium	(UCA-330) - (UCA-340)	-0.00471516	0.0405974	64	-0.116145	1
Metarhizium	(UCA-330) - (UCA-341)	0.0704358	0.0405974	64	1.73498	0.996498
Metarhizium	(UCA-330) - (UCA-342)	0.000372146	0.0405974	64	0.00916676	1
Metarhizium	(UCA-330) - (UCA-343)	0.0267659	0.0405974	64	0.659301	1
Metarhizium	(UCA-330) - (UCA-344)	0.447721	0.0405974	64	11.0283	9.79916e-12
Metarhizium	(UCA-330) - (UCA-345)	0.0488572	0.0405974	64	1.20346	0.999996
Metarhizium	(UCA-330) - (UCA-347)	0.0289953	0.0405974	64	0.714217	1
Metarhizium	(UCA-330) - (UCA-348)	0.0502251	0.0405974	64	1.23715	0.999993
Metarhizium	(UCA-330) - V275	-0.183675	0.0405974	64	-4.52432	0.00896606
Metarhizium	(UCA-331) - (UCA-335)	-0.0785622	0.0405974	64	-1.93515	0.983904
Metarhizium	(UCA-331) - (UCA-336)	-0.123452	0.0405974	64	-3.04088	0.409393
Metarhizium	(UCA-331) - (UCA-339)	-0.164357	0.0405974	64	-4.04847	0.0388174
Metarhizium	(UCA-331) - (UCA-340)	-0.0564391	0.0405974	64	-1.39022	0.999924
Metarhizium	(UCA-331) - (UCA-341)	0.0187118	0.0405974	64	0.460913	1
Metarhizium	(UCA-331) - (UCA-342)	-0.0513518	0.0405974	64	-1.2649	0.999989
Metarhizium	(UCA-331) - (UCA-343)	-0.0249581	0.0405974	64	-0.61477	1
Metarhizium	(UCA-331) - (UCA-344)	0.395997	0.0405974	64	9.75425	2.34528e-11
Metarhizium	(UCA-331) - (UCA-345)	-0.00286672	0.0405974	64	-0.0706135	1
Metarhizium	(UCA-331) - (UCA-347)	-0.0227286	0.0405974	64	-0.559854	1
Metarhizium	(UCA-331) - (UCA-348)	-0.00149889	0.0405974	64	-0.0369209	1
Metarhizium	(UCA-331) - V275	-0.235399	0.0405974	64	-5.79839	9.57903e-05
Metarhizium	(UCA-335) - (UCA-336)	-0.0448895	0.0405974	64	-1.10572	0.999999
Metarhizium	(UCA-335) - (UCA-339)	-0.0857952	0.0405974	64	-2.11332	0.954303
Metarhizium	(UCA-335) - (UCA-340)	0.022123	0.0405974	64	0.544938	1
Metarhizium	(UCA-335) - (UCA-341)	0.097274	0.0405974	64	2.39607	0.84914
Metarhizium	(UCA-335) - (UCA-342)	0.0272103	0.0405974	64	0.670249	1
Metarhizium	(UCA-335) - (UCA-343)	0.0536041	0.0405974	64	1.32038	0.999973
Metarhizium	(UCA-335) - (UCA-344)	0.474559	0.0405974	64	11.6894	9.64617e-12
Metarhizium	(UCA-335) - (UCA-345)	0.0756954	0.0405974	64	1.86454	0.990148
Metarhizium	(UCA-335) - (UCA-347)	0.0558335	0.0405974	64	1.3753	0.999938
Metarhizium	(UCA-335) - (UCA-348)	0.0770633	0.0405974	64	1.89823	0.987473
Metarhizium	(UCA-335) - V275	-0.156837	0.0405974	64	-3.86323	0.0652843
Metarhizium	(UCA-336) - (UCA-339)	-0.0409058	0.0405974	64	-1.0076	1
Metarhizium	(UCA-336) - (UCA-340)	0.0670125	0.0405974	64	1.65066	0.998392
Metarhizium	(UCA-336) - (UCA-341)	0.142163	0.0405974	64	3.50179	0.162617
Metarhizium	(UCA-336) - (UCA-342)	0.0720998	0.0405974	64	1.77597	0.995044
Metarhizium	(UCA-336) - (UCA-343)	0.0984936	0.0405974	64	2.42611	0.833301
Metarhizium	(UCA-336) - (UCA-344)	0.519448	0.0405974	64	12.7951	9.56468e-12
Metarhizium	(UCA-336) - (UCA-345)	0.120585	0.0405974	64	2.97026	0.45861
Metarhizium	(UCA-336) - (UCA-347)	0.100723	0.0405974	64	2.48102	0.802207
Metarhizium	(UCA-336) - (UCA-348)	0.121953	0.0405974	64	3.00396	0.434862
Metarhizium	(UCA-336) - V275	-0.111948	0.0405974	64	-2.75751	0.614491
Metarhizium	(UCA-339) - (UCA-340)	0.107918	0.0405974	64	2.65826	0.686252
Metarhizium	(UCA-339) - (UCA-341)	0.183069	0.0405974	64	4.50939	0.00941112
Metarhizium	(UCA-339) - (UCA-342)	0.113006	0.0405974	64	2.78357	0.59528
Metarhizium	(UCA-339) - (UCA-343)	0.139399	0.0405974	64	3.4337	0.18984
Metarhizium	(UCA-339) - (UCA-344)	0.560354	0.0405974	64	13.8027	9.54425e-12
Metarhizium	(UCA-339) - (UCA-345)	0.161491	0.0405974	64	3.97786	0.0475035
Metarhizium	(UCA-339) - (UCA-347)	0.141629	0.0405974	64	3.48862	0.167636
Metarhizium	(UCA-339) - (UCA-348)	0.162858	0.0405974	64	4.01155	0.0431642
Metarhizium	(UCA-339) - V275	-0.071042	0.0405974	64	-1.74991	0.996016
Metarhizium	(UCA-340) - (UCA-341)	0.075151	0.0405974	64	1.85113	0.991074
Metarhizium	(UCA-340) - (UCA-342)	0.00508731	0.0405974	64	0.125311	1
Metarhizium	(UCA-340) - (UCA-343)	0.0314811	0.0405974	64	0.775446	1
Metarhizium	(UCA-340) - (UCA-344)	0.452436	0.0405974	64	11.1445	9.74454e-12
Metarhizium	(UCA-340) - (UCA-345)	0.0535724	0.0405974	64	1.3196	0.999973
Metarhizium	(UCA-340) - (UCA-347)	0.0337105	0.0405974	64	0.830361	1
Metarhizium	(UCA-340) - (UCA-348)	0.0549402	0.0405974	64	1.35329	0.999955
Metarhizium	(UCA-340) - V275	-0.17896	0.0405974	64	-4.40817	0.013019
Metarhizium	(UCA-341) - (UCA-342)	-0.0700636	0.0405974	64	-1.72582	0.996768
Metarhizium	(UCA-341) - (UCA-343)	-0.0436699	0.0405974	64	-1.07568	1
Metarhizium	(UCA-341) - (UCA-344)	0.377285	0.0405974	64	9.29333	9.48793e-11
Metarhizium	(UCA-341) - (UCA-345)	-0.0215786	0.0405974	64	-0.531526	1
Metarhizium	(UCA-341) - (UCA-347)	-0.0414405	0.0405974	64	-1.02077	1
Metarhizium	(UCA-341) - (UCA-348)	-0.0202107	0.0405974	64	-0.497834	1
Metarhizium	(UCA-341) - V275	-0.254111	0.0405974	64	-6.2593	1.62268e-05
Metarhizium	(UCA-342) - (UCA-343)	0.0263937	0.0405974	64	0.650134	1
Metarhizium	(UCA-342) - (UCA-344)	0.447349	0.0405974	64	11.0191	9.80693e-12
Metarhizium	(UCA-342) - (UCA-345)	0.0484851	0.0405974	64	1.19429	0.999997
Metarhizium	(UCA-342) - (UCA-347)	0.0286232	0.0405974	64	0.70505	1
Metarhizium	(UCA-342) - (UCA-348)	0.0498529	0.0405974	64	1.22798	0.999994
Metarhizium	(UCA-342) - V275	-0.184048	0.0405974	64	-4.53348	0.0087027
Metarhizium	(UCA-343) - (UCA-344)	0.420955	0.0405974	64	10.369	1.09973e-11
Metarhizium	(UCA-343) - (UCA-345)	0.0220913	0.0405974	64	0.544156	1
Metarhizium	(UCA-343) - (UCA-347)	0.00222943	0.0405974	64	0.0549157	1
Metarhizium	(UCA-343) - (UCA-348)	0.0234592	0.0405974	64	0.577849	1
Metarhizium	(UCA-343) - V275	-0.210441	0.0405974	64	-5.18362	0.000932539
Metarhizium	(UCA-344) - (UCA-345)	-0.398864	0.0405974	64	-9.82486	2.01305e-11
Metarhizium	(UCA-344) - (UCA-347)	-0.418725	0.0405974	64	-10.3141	1.12869e-11
Metarhizium	(UCA-344) - (UCA-348)	-0.397496	0.0405974	64	-9.79117	2.15948e-11
Metarhizium	(UCA-344) - V275	-0.631396	0.0405974	64	-15.5526	9.53981e-12
Metarhizium	(UCA-345) - (UCA-347)	-0.0198619	0.0405974	64	-0.489241	1
Metarhizium	(UCA-345) - (UCA-348)	0.00136783	0.0405974	64	0.0336926	1
Metarhizium	(UCA-345) - V275	-0.232533	0.0405974	64	-5.72777	0.000125165
Metarhizium	(UCA-347) - (UCA-348)	0.0212297	0.0405974	64	0.522933	1
Metarhizium	(UCA-347) - V275	-0.212671	0.0405974	64	-5.23853	0.000765154
Metarhizium	(UCA-348) - V275	-0.2339	0.0405974	64	-5.76147	0.000110187

## Sheet: Table_S5
Table S5: Per-isolate germination in control vs. heat treatment with Wilson 95% CIs, and Benjamini–Hochberg (BH) adjusted Fisher’s exact p-values.
Genus	Isolate	Control % (95% CI)	Treatment % (95% CI)	Fisher p-value
Beauveria	UCA-222	93.3 (89.9–95.6)	93.3 (89.9–95.6)	1.000
Beauveria	UCA-252	95.3 (92.3–97.2)	92.7 (89.1–95.1)	0.240
Beauveria	UCA-317	98.7 (96.6–99.5)	66.7 (61.2–71.8)	<0.001
Beauveria	GHA	100.0 (98.7–100.0)	63.7 (58.1–68.9)	<0.001
Beauveria	UCA-333	89.0 (85.0–92.1)	61.7 (56.1–67.0)	<0.001
Beauveria	UCA-338	98.0 (95.7–99.1)	53.7 (48.0–59.2)	<0.001
Beauveria	UCA-323	93.3 (89.9–95.6)	53.3 (47.7–58.9)	<0.001
Beauveria	UCA-229	90.3 (86.5–93.2)	52.3 (46.7–57.9)	<0.001
Beauveria	UCA-228	92.7 (89.1–95.1)	51.7 (46.0–57.3)	<0.001
Beauveria	UCA-350	97.7 (95.3–98.9)	44.7 (39.1–50.3)	<0.001
Beauveria	UCA-346	96.0 (93.1–97.7)	42.0 (36.6–47.7)	<0.001
Beauveria	UCA-312	97.3 (94.8–98.6)	38.7 (33.3–44.3)	<0.001
Beauveria	ATCC 74040	97.7 (95.3–98.9)	36.7 (31.4–42.3)	<0.001
Beauveria	UCA-316	100.0 (98.7–100.0)	20.3 (16.2–25.2)	<0.001
Beauveria	UCA-318	95.7 (92.7–97.5)	18.3 (14.4–23.1)	<0.001
Beauveria	UCA-334	91.7 (88.0–94.3)	18.3 (14.4–23.1)	<0.001
Beauveria	UCA-268	95.3 (92.3–97.2)	13.3 (9.9–17.6)	<0.001
Beauveria	UCA-326	100.0 (98.7–100.0)	6.3 (4.1–9.7)	<0.001
Beauveria	UCA-324	92.0 (88.4–94.6)	6.0 (3.8–9.3)	<0.001
Beauveria	UCA-281	97.0 (94.4–98.4)	0.0 (0.0–1.3)	<0.001
Beauveria	UCA-332	96.7 (94.0–98.2)	0.0 (0.0–1.3)	<0.001
Metarhizium	UCA-269	98.3 (96.2–99.3)	95.3 (92.3–97.2)	0.061
Metarhizium	UCA-282	84.3 (79.8–88.0)	82.7 (78.0–86.5)	0.660
Metarhizium	UCA-321	99.7 (98.1–99.9)	35.7 (30.5–41.2)	<0.001
Metarhizium	UCA-348	94.3 (91.1–96.4)	33.0 (27.9–38.5)	<0.001
Metarhizium	UCA-339	100.0 (98.7–100.0)	32.7 (27.6–38.2)	<0.001
Metarhizium	UCA-270	98.3 (96.2–99.3)	31.7 (26.7–37.1)	<0.001
Metarhizium	UCA-345	97.7 (95.3–98.9)	31.0 (26.0–36.4)	<0.001
Metarhizium	UCA-313	98.0 (95.7–99.1)	30.3 (25.4–35.8)	<0.001
Metarhizium	UCA-320	98.3 (96.2–99.3)	29.0 (24.2–34.4)	<0.001
Metarhizium	UCA-347	99.7 (98.1–99.9)	26.0 (21.4–31.2)	<0.001
Metarhizium	UCA-335	89.0 (85.0–92.1)	25.0 (20.4–30.2)	<0.001
Metarhizium	UCA-271	98.3 (96.2–99.3)	22.7 (18.3–27.7)	<0.001
Metarhizium	UCA-330	94.7 (91.5–96.7)	22.0 (17.7–27.0)	<0.001
Metarhizium	UCA-328	100.0 (98.7–100.0)	20.7 (16.5–25.6)	<0.001
Metarhizium	UCA-272	94.3 (91.1–96.4)	18.0 (14.1–22.7)	<0.001
Metarhizium	UCA-340	100.0 (98.7–100.0)	18.0 (14.1–22.7)	<0.001
Metarhizium	ARSEF 4556	99.3 (97.6–99.8)	17.3 (13.5–22.0)	<0.001
Metarhizium	UCA-343	97.0 (94.4–98.4)	14.0 (10.5–18.4)	<0.001
Metarhizium	V275	100.0 (98.7–100.0)	13.3 (9.9–17.6)	<0.001
Metarhizium	UCA-315	99.3 (97.6–99.8)	13.0 (9.7–17.3)	<0.001
Metarhizium	UCA-342	92.7 (89.1–95.1)	11.3 (8.2–15.4)	<0.001
Metarhizium	UCA-329	95.3 (92.3–97.2)	11.0 (7.9–15.0)	<0.001
Metarhizium	UCA-311	100.0 (98.7–100.0)	10.7 (7.7–14.7)	<0.001
Metarhizium	UCA-341	98.0 (95.7–99.1)	6.0 (3.8–9.3)	<0.001
Metarhizium	UCA-336	89.3 (85.3–92.3)	5.3 (3.3–8.5)	<0.001
Metarhizium	UCA-280	93.3 (89.9–95.6)	3.3 (1.8–6.0)	<0.001
Metarhizium	UCA-331	97.3 (94.8–98.6)	3.3 (1.8–6.0)	<0.001
Metarhizium	UCA-314	96.7 (94.0–98.2)	1.0 (0.3–2.9)	<0.001
Metarhizium	UCA-327	99.7 (98.1–99.9)	0.7 (0.2–2.4)	<0.001
Metarhizium	UCA-219	98.7 (96.6–99.5)	0.0 (0.0–1.3)	<0.001
Metarhizium	UCA-325	98.7 (96.6–99.5)	0.0 (0.0–1.3)	<0.001
Metarhizium	UCA-344	100.0 (98.7–100.0)	0.0 (0.0–1.3)	<0.001

## Sheet: Table_S6
Table S6: Cox proportional hazards analysis of T. absoluta larval survival (10-day assay) at 1 x 10^8 conidia/mL for local isolates and reference strains. Hazard ratios (HR) with 95% CIs and p-values are reported for each isolate relative to B. bassiana ATCC 74040 (baseline, HR = 1); larval death was the event and survivors at day 10 were right-censored. Reference strains are marked with an aster…
Isolate	log(HR)	95% CI (log scale)	HR	95% CI (HR)	p-value
ATCC74040* (baseline)	0	0 to 0	1
UCA-350	3.43	2.9 to 3.95	30.75	18.13 to 52.15	4.96e-37
UCA-347	3.25	2.72 to 3.78	25.85	15.25 to 43.8	1.3e-33
UCA-334	3.2	2.67 to 3.72	24.48	14.49 to 41.36	6.04e-33
UCA-339	2.97	2.45 to 3.5	19.57	11.61 to 33	6.46e-29
UCA-329	2.91	2.39 to 3.43	18.33	10.88 to 30.89	8.53e-28
UCA-316	2.83	2.31 to 3.36	17.01	10.09 to 28.66	1.9e-26
UCA-346	2.65	2.13 to 3.17	14.15	8.41 to 23.8	1.85e-23
UCA-315	2.64	2.12 to 3.16	14.07	8.36 to 23.68	2.48e-23
ARSEF4556*	2.61	2.09 to 3.13	13.58	8.07 to 22.86	8.76e-23
UCA-270	2.58	2.06 to 3.1	13.25	7.88 to 22.3	2.2e-22
UCA-338	2.53	2.01 to 3.05	12.59	7.49 to 21.19	1.38e-21
UCA-328	2.34	1.82 to 2.85	10.35	6.17 to 17.35	8.04e-19
UCA-219	2.24	1.72 to 2.76	9.4	5.6 to 15.76	2e-17
UCA-323	2.21	1.69 to 2.73	9.12	5.44 to 15.28	4.63e-17
UCA-342	2	1.48 to 2.51	7.38	4.41 to 12.35	2.81e-14
UCA-336	1.98	1.46 to 2.49	7.23	4.32 to 12.1	4.75e-14
UCA-333	1.95	1.44 to 2.46	7.02	4.2 to 11.74	1.07e-13
F52*	1.74	1.23 to 2.26	5.72	3.43 to 9.54	2.38e-11
GHA*	1.74	1.23 to 2.26	5.71	3.41 to 9.54	3.07e-11
UCA-318	1.73	1.21 to 2.24	5.62	3.36 to 9.39	4.68e-11
UCA-280	1.42	0.91 to 1.93	4.13	2.48 to 6.89	5.15e-08
V275*	1.33	0.82 to 1.84	3.77	2.26 to 6.27	3.54e-07
UCA-313	1.1	0.59 to 1.61	2.99	1.8 to 4.98	2.49e-05
UCA-271	0.88	0.37 to 1.39	2.42	1.45 to 4.02	0.00068
UCA-269	0.83	0.32 to 1.33	2.28	1.37 to 3.79	0.00145
UCA-281	0.46	-0.05 to 0.97	1.58	0.95 to 2.63	0.0756
UCA-331	0.44	-0.06 to 0.95	1.56	0.94 to 2.59	0.0858
UCA-312	0.3	-0.21 to 0.81	1.35	0.81 to 2.24	0.247
UCA-335	0.23	-0.28 to 0.73	1.26	0.76 to 2.08	0.377
UCA-326	0.21	-0.3 to 0.72	1.23	0.74 to 2.05	0.414
UCA-272	0.12	-0.39 to 0.62	1.12	0.68 to 1.87	0.649
UCA-321	0.1	-0.4 to 0.61	1.11	0.67 to 1.84	0.69
UCA-311	0.04	-0.47 to 0.54	1.04	0.63 to 1.72	0.882
UCA-228	0.04	-0.47 to 0.55	1.04	0.63 to 1.73	0.878
UCA-340	-0.05	-0.56 to 0.45	0.95	0.57 to 1.57	0.84
UCA-343	-0.06	-0.56 to 0.45	0.94	0.57 to 1.57	0.825
UCA-345	-0.19	-0.69 to 0.32	0.83	0.5 to 1.37	0.466
UCA-325	-0.22	-0.72 to 0.29	0.81	0.49 to 1.34	0.406
UCA-332	-0.3	-0.81 to 0.2	0.74	0.44 to 1.22	0.24
UCA-330	-0.42	-0.93 to 0.09	0.66	0.4 to 1.09	0.107
UCA-327	-0.47	-0.98 to 0.04	0.62	0.38 to 1.04	0.0687
UCA-341	-0.49	-1 to 0.01	0.61	0.37 to 1.01	0.0569
UCA-268	-0.49	-1 to 0.02	0.61	0.37 to 1.02	0.0591
UCA-320	-0.52	-1.03 to -0.01	0.59	0.36 to 0.99	0.0444
UCA-317	-0.57	-1.08 to -0.06	0.57	0.34 to 0.95	0.0298
UCA-324	-0.59	-1.1 to -0.08	0.56	0.33 to 0.93	0.0245
UCA-229	-0.65	-1.16 to -0.14	0.52	0.31 to 0.87	0.0123
UCA-314	-0.74	-1.25 to -0.23	0.48	0.29 to 0.8	0.00451
UCA-282	-0.77	-1.28 to -0.26	0.46	0.28 to 0.77	0.0031
UCA-344	-0.84	-1.36 to -0.33	0.43	0.26 to 0.72	0.00135
UCA-252	-0.95	Na	0.39	0.23 to 0.64	0.000269
UCA-348	-0.97	-1.48 to -0.45	0.38	0.23 to 0.64	0.000225
UCA-222	-1.35	-1.89 to -0.82	0.26	0.15 to 0.44	6.39e-07

## Sheet: Table_S7
Table S7: Pearson correlation matrix for log10 conidia production, log thermotolerance, and virulence (log Hazard Ratios): Pearson's r, 95% CI (Fisher z), two-sided p-value
Variable 1	Variable 2	n	Pearson's r	95% CI	p-value
Conidia production (log transformed)	Virulence (log Hazard ratios)	54	0.614	[0.414, 0.757]	<0.001
Conidia production (log10 transformed)	Thermotolerance (log transformed)	54	0.207	[-0.064, 0.450]	0.133
Thermotolerance (log transformed)	Virulence (log Hazard ratios)	54	0.143	[-0.130, 0.396]	0.302
